# Supplementary material for: Identification of key genes in rheumatoid arthritis and osteoarthritis based on bioinformatics analysis
Source: Medicine (Baltimore). 2018 Jun 1;97(22):e10997. doi: 10.1097/MD.0000000000010997 (PMC6392928; doi:10.1097/MD.0000000000010997)
Supplement: Supplemental Digital Content [file medi-97-e10997-s001.xls]

## Sheet: Sheet1
Supplementary Excel list 1. DEGs between RA vs. NC samples
Probe Set ID	Fold change([N] vs [RA])	Log Fold change([N] vs [RA])	Absolute Fold change([N] vs [RA])	Regulation([N] vs [RA])	Gene Symbol	Entrez Gene	Gene Ontology Biological Process	Gene Ontology Cellular Component	Gene Ontology Molecular Function	Alignments
221796_at	2.51536	1.33076	2.51536	up	NTRK2	4915	0001764 // neuron migration // inferred from sequence or structural similarity///0001934 // positive regulation of protein phosphorylation // traceable author statement///0006468 // protein phosphorylation // inferred from electronic annotation///0007169 // transmembrane receptor protein tyrosine kinase signaling pathway // traceable author statement///0007190 // activation of adenylate cyclase a…	0005768 // endosome // inferred from electronic annotation///0005886 // plasma membrane // inferred from electronic annotation///0005887 // integral component of plasma membrane // inferred from direct assay///0010008 // endosome membrane // inferred from electronic annotation///0016020 // membrane // inferred from electronic annotation///0016021 // integral component of membrane // inferred from…	0000166 // nucleotide binding // inferred from electronic annotation///0004672 // protein kinase activity // inferred from electronic annotation///0004713 // protein tyrosine kinase activity // inferred from electronic annotation///0004714 // transmembrane receptor protein tyrosine kinase activity // inferred from electronic annotation///0005030 // neurotrophin receptor activity // inferred from …	chr9:87426883-87430617 (+) // 88.34 // q21.33
221795_at	2.3605	1.23909	2.3605	up	NTRK2	4915	0001764 // neuron migration // inferred from sequence or structural similarity///0001934 // positive regulation of protein phosphorylation // traceable author statement///0006468 // protein phosphorylation // inferred from electronic annotation///0007169 // transmembrane receptor protein tyrosine kinase signaling pathway // traceable author statement///0007190 // activation of adenylate cyclase a…	0005768 // endosome // inferred from electronic annotation///0005886 // plasma membrane // inferred from electronic annotation///0005887 // integral component of plasma membrane // inferred from direct assay///0010008 // endosome membrane // inferred from electronic annotation///0016020 // membrane // inferred from electronic annotation///0016021 // integral component of membrane // inferred from…	0000166 // nucleotide binding // inferred from electronic annotation///0004672 // protein kinase activity // inferred from electronic annotation///0004713 // protein tyrosine kinase activity // inferred from electronic annotation///0004714 // transmembrane receptor protein tyrosine kinase activity // inferred from electronic annotation///0005030 // neurotrophin receptor activity // inferred from …	chr9:87426883-87430617 (+) // 88.34 // q21.33
219737_s_at	2.06828	1.04843	2.06828	up	PCDH9	5101	0007155 // cell adhesion // inferred from electronic annotation///0007156 // homophilic cell adhesion via plasma membrane adhesion molecules // inferred from electronic annotation///0030900 // forebrain development // inferred from electronic annotation	0005886 // plasma membrane // inferred from electronic annotation///0016020 // membrane // inferred from electronic annotation///0016021 // integral component of membrane // inferred from electronic annotation///0030426 // growth cone // inferred from electronic annotation///0044291 // cell-cell contact zone // inferred from electronic annotation	0005509 // calcium ion binding // inferred from electronic annotation///0005515 // protein binding // inferred from electronic annotation	chr13:66876970-67802690 (-) // 97.01 // q21.32
218382_s_at	2.11268	1.07907	2.11268	up	U2AF2	11338	0000398 // mRNA splicing, via spliceosome // inferred by curator///0000398 // mRNA splicing, via spliceosome // inferred from direct assay///0000398 // mRNA splicing, via spliceosome // traceable author statement///0006366 // transcription from RNA polymerase II promoter // traceable author statement///0006369 // termination of RNA polymerase II transcription // traceable author statement///00063…	0000243 // commitment complex // not recorded///0000974 // Prp19 complex // inferred from direct assay///0005634 // nucleus // inferred from direct assay///0005654 // nucleoplasm // inferred from direct assay///0005654 // nucleoplasm // traceable author statement///0005681 // spliceosomal complex // inferred from direct assay///0016607 // nuclear speck // inferred from direct assay///0071004 // U…	0000166 // nucleotide binding // inferred from electronic annotation///0003676 // nucleic acid binding // inferred from electronic annotation///0003723 // RNA binding // inferred from electronic annotation///0005515 // protein binding // inferred from physical interaction///0008187 // poly-pyrimidine tract binding // not recorded///0019899 // enzyme binding // inferred from physical interaction//…	chr19:56166430-56185670 (+) // 99.71 // q13.42
217294_s_at	2.43099	1.28154	2.43099	up	ENO1	2023	0000122 // negative regulation of transcription from RNA polymerase II promoter // traceable author statement///0005975 // carbohydrate metabolic process // traceable author statement///0006006 // glucose metabolic process // traceable author statement///0006094 // gluconeogenesis // traceable author statement///0006096 // glycolytic process // inferred from electronic annotation///0006351 // tra…	0000015 // phosphopyruvate hydratase complex // inferred from electronic annotation///0005615 // extracellular space // inferred from direct assay///0005634 // nucleus // inferred by curator///0005634 // nucleus // inferred from direct assay///0005737 // cytoplasm // inferred from direct assay///0005829 // cytosol // traceable author statement///0005886 // plasma membrane // inferred from electro…	0000287 // magnesium ion binding // inferred from electronic annotation///0003677 // DNA binding // inferred from electronic annotation///0003700 // transcription factor activity, sequence-specific DNA binding // traceable author statement///0003714 // transcription corepressor activity // traceable author statement///0004634 // phosphopyruvate hydratase activity // inferred from electronic annot…	chr1:8921061-8926511 (-) // 75.83 // p36.23
217248_s_at	2.15506	1.10773	2.15506	up	SLC7A8	23428	0003333 // amino acid transmembrane transport // not recorded///0006520 // cellular amino acid metabolic process // traceable author statement///0006810 // transport // traceable author statement///0006811 // ion transport // traceable author statement///0006865 // amino acid transport // inferred from direct assay///0006865 // amino acid transport // traceable author statement///0007596 // blood…	0005737 // cytoplasm // inferred from electronic annotation///0005886 // plasma membrane // inferred from direct assay///0005886 // plasma membrane // traceable author statement///0005887 // integral component of plasma membrane // traceable author statement///0016020 // membrane // inferred from electronic annotation///0016021 // integral component of membrane // inferred from electronic annotat…	0005515 // protein binding // inferred from physical interaction///0015101 // organic cation transmembrane transporter activity // inferred from direct assay///0015171 // amino acid transmembrane transporter activity // not recorded///0015171 // amino acid transmembrane transporter activity // inferred from direct assay///0015171 // amino acid transmembrane transporter activity // inferred from s…	chr14:23598932-23652399 (-) // 96.32 // q11.2
217234_s_at	2.56988	1.3617	2.56988	up	EZR	7430	0000122 // negative regulation of transcription from RNA polymerase II promoter // inferred from mutant phenotype///0001951 // intestinal D-glucose absorption // inferred from electronic annotation///0002066 // columnar/cuboidal epithelial cell development // inferred from sequence or structural similarity///0002066 // columnar/cuboidal epithelial cell development // inferred from electronic anno…	0001726 // ruffle // inferred from direct assay///0001772 // immunological synapse // inferred from direct assay///0001931 // uropod // inferred from electronic annotation///0005615 // extracellular space // inferred from direct assay///0005622 // intracellular // inferred from electronic annotation///0005730 // nucleolus // inferred from direct assay///0005737 // cytoplasm // inferred from direc…	0000166 // nucleotide binding // inferred from electronic annotation///0003779 // actin binding // inferred from direct assay///0004672 // protein kinase activity // inferred from electronic annotation///0004713 // protein tyrosine kinase activity // inferred from direct assay///0004713 // protein tyrosine kinase activity // inferred from electronic annotation///0004714 // transmembrane receptor …	chr6:159191821-159204658 (-) // 88.73 // q25.3
217202_s_at	2.0877	1.06191	2.0877	up	GLUL	2752	0001504 // neurotransmitter uptake // traceable author statement///0006536 // glutamate metabolic process // inferred from electronic annotation///0006538 // glutamate catabolic process // traceable author statement///0006542 // glutamine biosynthetic process // traceable author statement///0006807 // nitrogen compound metabolic process // inferred from electronic annotation///0007268 // synaptic…	0005634 // nucleus // inferred from direct assay///0005737 // cytoplasm // inferred from direct assay///0005739 // mitochondrion // inferred from electronic annotation///0005791 // rough endoplasmic reticulum // inferred from electronic annotation///0005829 // cytosol // traceable author statement///0042995 // cell projection // inferred from electronic annotation///0043005 // neuron projection /…	0000166 // nucleotide binding // inferred from electronic annotation///0000287 // magnesium ion binding // inferred from electronic annotation///0003824 // catalytic activity // inferred from electronic annotation///0004351 // glutamate decarboxylase activity // inferred from electronic annotation///0004356 // glutamate-ammonia ligase activity // not recorded///0005515 // protein binding // infer…	chr9:34917171-34918072 (+) // 99.78 // p13.3
217023_x_at	2.05139	1.0366	2.05139	up	TPSAB1///TPSB2	7177///64499	0006508 // proteolysis // not recorded///0006952 // defense response // traceable author statement///0022617 // extracellular matrix disassembly // traceable author statement///0030198 // extracellular matrix organization // traceable author statement	0005576 // extracellular region // traceable author statement///0005615 // extracellular space // inferred from direct assay///0005615 // extracellular space // not recorded///0031012 // extracellular matrix // inferred from direct assay///0031012 // extracellular matrix // not recorded	0004252 // serine-type endopeptidase activity // not recorded///0004252 // serine-type endopeptidase activity // non-traceable author statement///0005515 // protein binding // inferred from physical interaction///0008233 // peptidase activity // inferred from electronic annotation///0008236 // serine-type peptidase activity // traceable author statement///0016787 // hydrolase activity // inferred…	chr16:1290939-1292554 (+) // 82.11 // p13.3///chr16:1278336-1279952 (-) // 100.0 // p13.3
216971_s_at	3.21929	1.68674	3.21929	up	PLEC	5339	0006915 // apoptotic process // traceable author statement///0006921 // cellular component disassembly involved in execution phase of apoptosis // traceable author statement///0012501 // programmed cell death // traceable author statement///0030198 // extracellular matrix organization // traceable author statement///0031581 // hemidesmosome assembly // inferred from direct assay///0031581 // hemi…	0005737 // cytoplasm // inferred from direct assay///0005829 // cytosol // traceable author statement///0005856 // cytoskeleton // inferred from electronic annotation///0005886 // plasma membrane // non-traceable author statement///0005903 // brush border // inferred from electronic annotation///0005925 // focal adhesion // inferred from direct assay///0016020 // membrane // inferred from electro…	0003779 // actin binding // inferred from electronic annotation///0005515 // protein binding // inferred from physical interaction///0008092 // cytoskeletal protein binding // inferred from electronic annotation///0008307 // structural constituent of muscle // inferred from mutant phenotype///0008307 // structural constituent of muscle // traceable author statement///0030506 // ankyrin binding //…	chr8:144990344-145024874 (-) // 98.29 // q24.3
216915_s_at	2.13449	1.09389	2.13449	up	PTPN12	5782	0006470 // protein dephosphorylation // traceable author statement///0016311 // dephosphorylation // inferred from electronic annotation///0035335 // peptidyl-tyrosine dephosphorylation // inferred from electronic annotation///0035335 // peptidyl-tyrosine dephosphorylation // traceable author statement///0042246 // tissue regeneration // inferred from electronic annotation	0002102 // podosome // inferred from electronic annotation///0005737 // cytoplasm // inferred from direct assay///0005829 // cytosol // inferred from electronic annotation///0005886 // plasma membrane // inferred from direct assay///0005925 // focal adhesion // inferred from electronic annotation///0030054 // cell junction // inferred from electronic annotation///0042995 // cell projection // inf…	0004721 // phosphoprotein phosphatase activity // inferred from electronic annotation///0004725 // protein tyrosine phosphatase activity // inferred from electronic annotation///0004726 // non-membrane spanning protein tyrosine phosphatase activity // traceable author statement///0005515 // protein binding // inferred from physical interaction///0016787 // hydrolase activity // inferred from elec…	chr7:77200469-77214888 (+) // 99.37 // q11.23
216604_s_at	2.34698	1.23081	2.34698	up	SLC7A8	23428	0003333 // amino acid transmembrane transport // not recorded///0006520 // cellular amino acid metabolic process // traceable author statement///0006810 // transport // traceable author statement///0006811 // ion transport // traceable author statement///0006865 // amino acid transport // inferred from direct assay///0006865 // amino acid transport // traceable author statement///0007596 // blood…	0005737 // cytoplasm // inferred from electronic annotation///0005886 // plasma membrane // inferred from direct assay///0005886 // plasma membrane // traceable author statement///0005887 // integral component of plasma membrane // traceable author statement///0016020 // membrane // inferred from electronic annotation///0016021 // integral component of membrane // inferred from electronic annotat…	0005515 // protein binding // inferred from physical interaction///0015101 // organic cation transmembrane transporter activity // inferred from direct assay///0015171 // amino acid transmembrane transporter activity // not recorded///0015171 // amino acid transmembrane transporter activity // inferred from direct assay///0015171 // amino acid transmembrane transporter activity // inferred from s…	chr14:23598932-23652346 (+) // 95.98 // q11.2
216352_x_at	2.87108	1.52159	2.87108	up	PCDHGA3	56112	0007155 // cell adhesion // inferred from electronic annotation///0007155 // cell adhesion // traceable author statement///0007156 // homophilic cell adhesion via plasma membrane adhesion molecules // inferred from electronic annotation///0008333 // endosome to lysosome transport // inferred from electronic annotation///0016339 // calcium-dependent cell-cell adhesion via plasma membrane cell adhe…	0005622 // intracellular // inferred from electronic annotation///0005886 // plasma membrane // inferred from electronic annotation///0005911 // cell-cell junction // inferred from electronic annotation///0016020 // membrane // inferred from electronic annotation///0016020 // membrane // non-traceable author statement///0016021 // integral component of membrane // inferred from electronic annotat…	0005509 // calcium ion binding // inferred from electronic annotation///0005515 // protein binding // inferred from electronic annotation///0044822 // poly(A) RNA binding // inferred from direct assay	chr5:140723600-140890750 (+) // 99.82 // q31.3
216339_s_at	4.9802	2.3162	4.9802	up	TNXA///TNXB	7146///7148	0006629 // lipid metabolic process // inferred from electronic annotation///0006631 // fatty acid metabolic process // inferred from electronic annotation///0006641 // triglyceride metabolic process // inferred from electronic annotation///0007155 // cell adhesion // inferred from sequence or structural similarity///0007160 // cell-matrix adhesion // inferred from electronic annotation///0016337 …	0005576 // extracellular region // inferred from electronic annotation///0005578 // proteinaceous extracellular matrix // non-traceable author statement///0005583 // fibrillar collagen trimer // inferred from direct assay///0005615 // extracellular space // inferred from direct assay///0005622 // intracellular // inferred from direct assay///0031012 // extracellular matrix // inferred from direct…	0005178 // integrin binding // inferred from sequence or structural similarity///0005201 // extracellular matrix structural constituent // non-traceable author statement///0005515 // protein binding // inferred from physical interaction///0005518 // collagen binding // inferred from electronic annotation///0008201 // heparin binding // inferred from sequence or structural similarity	chr6:31978533-31980250 (-) // 99.78 // p21.33///chr6:32011267-32013104 (-) // 99.78 // p21.33
215760_s_at	2.03953	1.02823	2.03953	up	SBNO2	22904	0001503 // ossification // inferred from electronic annotation///0002281 // macrophage activation involved in immune response // inferred from mutant phenotype///0006351 // transcription, DNA-templated // inferred from electronic annotation///0006355 // regulation of transcription, DNA-templated // inferred from electronic annotation///0030154 // cell differentiation // inferred from electronic a…		0005515 // protein binding // inferred from electronic annotation	chr19:1108218-1132133 (-) // 96.44 // p13.3
215561_s_at	2.45107	1.29341	2.45107	up	IL1R1	3554	0006955 // immune response // traceable author statement///0007165 // signal transduction // inferred from electronic annotation///0007166 // cell surface receptor signaling pathway // traceable author statement///0009314 // response to radiation // inferred from electronic annotation///0010286 // heat acclimation // inferred from electronic annotation///0019221 // cytokine-mediated signaling pat…	0005576 // extracellular region // inferred from electronic annotation///0005615 // extracellular space // inferred from electronic annotation///0005634 // nucleus // inferred from electronic annotation///0005886 // plasma membrane // traceable author statement///0005887 // integral component of plasma membrane // traceable author statement///0009986 // cell surface // inferred from electronic an…	0002020 // protease binding // inferred from electronic annotation///0004871 // signal transducer activity // traceable author statement///0004888 // transmembrane signaling receptor activity // traceable author statement///0004908 // interleukin-1 receptor activity // inferred from direct assay///0004909 // interleukin-1, Type I, activating receptor activity // inferred from electronic annotatio…	chr2:102791269-102793145 (+) // 89.85 // q12.1
215434_x_at	2.4022	1.26436	2.4022	up	LOC102724250///NBPF1///NBPF10///NBPF19	55672///100132406///101060226///102724250		0005737 // cytoplasm // inferred from electronic annotation///0016020 // membrane // inferred from electronic annotation///0016021 // integral component of membrane // inferred from electronic annotation	0044822 // poly(A) RNA binding // inferred from direct assay	chr1:16893673-16919101 (-) // 94.83 // p36.13
215382_x_at	2.0675	1.04789	2.0675	up	TPSAB1///TPSB2	7177///64499	0006508 // proteolysis // not recorded///0006952 // defense response // traceable author statement///0022617 // extracellular matrix disassembly // traceable author statement///0030198 // extracellular matrix organization // traceable author statement	0005576 // extracellular region // traceable author statement///0005615 // extracellular space // inferred from direct assay///0005615 // extracellular space // not recorded///0031012 // extracellular matrix // inferred from direct assay///0031012 // extracellular matrix // not recorded	0004252 // serine-type endopeptidase activity // not recorded///0004252 // serine-type endopeptidase activity // non-traceable author statement///0005515 // protein binding // inferred from physical interaction///0008233 // peptidase activity // inferred from electronic annotation///0008236 // serine-type peptidase activity // traceable author statement///0016787 // hydrolase activity // inferred…	chr16:1290984-1292253 (+) // 96.74 // p13.3///chr16:1278637-1279745 (-) // 95.7 // p13.3
214805_at	3.22798	1.69063	3.22798	up	EIF4A1	1973	0000288 // nuclear-transcribed mRNA catabolic process, deadenylation-dependent decay // traceable author statement///0000289 // nuclear-transcribed mRNA poly(A) tail shortening // traceable author statement///0006412 // translation // traceable author statement///0006413 // translational initiation // not recorded///0006413 // translational initiation // traceable author statement///0006446 // re…	0005634 // nucleus // inferred from direct assay///0005737 // cytoplasm // inferred from direct assay///0005829 // cytosol // traceable author statement///0016020 // membrane // inferred from direct assay///0016281 // eukaryotic translation initiation factor 4F complex // traceable author statement///0070062 // extracellular exosome // inferred from direct assay	0000166 // nucleotide binding // inferred from electronic annotation///0000339 // RNA cap binding // traceable author statement///0003676 // nucleic acid binding // inferred from electronic annotation///0003723 // RNA binding // inferred from electronic annotation///0003725 // double-stranded RNA binding // inferred from direct assay///0003729 // mRNA binding // traceable author statement///00037…	chr17:7478063-7479502 (+) // 79.05 // p13.1
214693_x_at	2.52733	1.33761	2.52733	up	LOC100996763///LOC102724250///NBPF1///NBPF10///NBPF11///NBPF12///NBPF14///NBPF15///NBPF19///NBPF20///NBPF25P///NBPF26///NBPF8///NBPF9	25832///55672///149013///200030///284565///400818///728841///100132406///100288142///100996763///101060226///101060684///101929780///102724250		0005737 // cytoplasm // inferred from electronic annotation///0016020 // membrane // inferred from electronic annotation///0016021 // integral component of membrane // inferred from electronic annotation	0044822 // poly(A) RNA binding // inferred from direct assay	chr1:145313677-145368627 (+) // 88.44 // q21.1///chr1:146426667-146466064 (+) // 85.51 // q21.1///chr1:144160758-144828727 (+) // 88.05 // q21.1///chr1:148251931-148321734 (-) // 88.49 // q21.2///chr1:148004604-148307448 (-) // 86.51 // q21.2
214657_s_at	4.09545	2.03402	4.09545	up	NEAT1	283131				chr11:65190998-65192453 (+) // 96.04 // q13.1
214594_x_at	2.00836	1.00602	2.00836	up	ATP8B1	5205	0006810 // transport // inferred from electronic annotation///0006855 // drug transmembrane transport // inferred from direct assay///0006869 // lipid transport // inferred from electronic annotation///0007030 // Golgi organization // not recorded///0007605 // sensory perception of sound // inferred from electronic annotation///0008206 // bile acid metabolic process // inferred from electronic an…	0005783 // endoplasmic reticulum // inferred from direct assay///0005794 // Golgi apparatus // inferred from direct assay///0005886 // plasma membrane // inferred from direct assay///0005886 // plasma membrane // traceable author statement///0005887 // integral component of plasma membrane // non-traceable author statement///0016020 // membrane // inferred from electronic annotation///0016021 // …	0000166 // nucleotide binding // inferred from electronic annotation///0000287 // magnesium ion binding // inferred from electronic annotation///0004012 // phospholipid-translocating ATPase activity // traceable author statement///0005319 // lipid transporter activity // inferred from electronic annotation///0005515 // protein binding // inferred from physical interaction///0005524 // ATP binding…	chr18:55315027-55399039 (-) // 88.43 // q21.31
214279_s_at	2.45577	1.29617	2.45577	up	NDRG2	57447	0001818 // negative regulation of cytokine production // inferred from electronic annotation///0007165 // signal transduction // not recorded///0007275 // multicellular organismal development // inferred from electronic annotation///0007399 // nervous system development // inferred from electronic annotation///0010574 // regulation of vascular endothelial growth factor production // inferred from…	0005634 // nucleus // inferred from electronic annotation///0005654 // nucleoplasm // inferred from direct assay///0005737 // cytoplasm // inferred from direct assay///0005794 // Golgi apparatus // inferred from direct assay///0005813 // centrosome // inferred from direct assay///0005815 // microtubule organizing center // inferred from direct assay///0005829 // cytosol // non-traceable author st…	0005515 // protein binding // inferred from physical interaction	chr14:21488696-21492255 (-) // 89.47 // q11.2
214251_s_at	2.59937	1.37816	2.59937	up	NUMA1	4926	0000086 // G2/M transition of mitotic cell cycle // traceable author statement///0000132 // establishment of mitotic spindle orientation // inferred from electronic annotation///0000278 // mitotic cell cycle // traceable author statement///0006997 // nucleus organization // traceable author statement///0007049 // cell cycle // inferred from electronic annotation///0007067 // mitotic nuclear divis…	0000139 // Golgi membrane // inferred from electronic annotation///0000922 // spindle pole // inferred from direct assay///0005634 // nucleus // inferred from direct assay///0005654 // nucleoplasm // inferred from direct assay///0005654 // nucleoplasm // traceable author statement///0005694 // chromosome // inferred from electronic annotation///0005737 // cytoplasm // inferred from direct assay//…	0005198 // structural molecule activity // traceable author statement///0005515 // protein binding // inferred from physical interaction///0008017 // microtubule binding // inferred from electronic annotation	chr11:71713910-71726721 (-) // 96.01 // q13.4
214212_x_at	2.23778	1.16207	2.23778	up	FERMT2	10979	0007155 // cell adhesion // inferred from electronic annotation///0007160 // cell-matrix adhesion // inferred from mutant phenotype///0007160 // cell-matrix adhesion // inferred from sequence or structural similarity///0007179 // transforming growth factor beta receptor signaling pathway // inferred from mutant phenotype///0007229 // integrin-mediated signaling pathway // inferred from mutant phe…	0001725 // stress fiber // inferred from electronic annotation///0005634 // nucleus // inferred from direct assay///0005654 // nucleoplasm // inferred from direct assay///0005737 // cytoplasm // inferred from direct assay///0005829 // cytosol // traceable author statement///0005856 // cytoskeleton // inferred from electronic annotation///0005886 // plasma membrane // inferred from electronic anno…	0005515 // protein binding // inferred from physical interaction///0005547 // phosphatidylinositol-3,4,5-trisphosphate binding // inferred from direct assay///0008289 // lipid binding // inferred from electronic annotation	chr14:53360010-53417815 (-) // 99.16 // q22.1
214196_s_at	2.0842	1.0595	2.0842	up	TPP1	1200	0006508 // proteolysis // inferred from mutant phenotype///0006629 // lipid metabolic process // traceable author statement///0007040 // lysosome organization // inferred from sequence or structural similarity///0007399 // nervous system development // inferred from mutant phenotype///0007417 // central nervous system development // not recorded///0030163 // protein catabolic process // non-trace…	0005739 // mitochondrion // inferred from electronic annotation///0005764 // lysosome // inferred from direct assay///0005764 // lysosome // inferred from mutant phenotype///0042470 // melanosome // inferred from electronic annotation///0043202 // lysosomal lumen // traceable author statement///0070062 // extracellular exosome // inferred from direct assay	0004175 // endopeptidase activity // inferred from direct assay///0004175 // endopeptidase activity // inferred from mutant phenotype///0004252 // serine-type endopeptidase activity // inferred from electronic annotation///0005515 // protein binding // inferred from physical interaction///0008233 // peptidase activity // inferred from mutant phenotype///0008236 // serine-type peptidase activity /…	chr11:6637759-6638272 (-) // 68.5 // p15.4
214041_x_at	2.12702	1.08883	2.12702	up	RPL37A	6168	0000184 // nuclear-transcribed mRNA catabolic process, nonsense-mediated decay // traceable author statement///0006412 // translation // non-traceable author statement///0006412 // translation // traceable author statement///0006413 // translational initiation // traceable author statement///0006414 // translational elongation // traceable author statement///0006415 // translational termination /…	0005634 // nucleus // inferred from direct assay///0005829 // cytosol // traceable author statement///0005925 // focal adhesion // inferred from direct assay///0022625 // cytosolic large ribosomal subunit // inferred from direct assay///0070062 // extracellular exosome // inferred from direct assay	0003735 // structural constituent of ribosome // non-traceable author statement///0005515 // protein binding // inferred from physical interaction///0044822 // poly(A) RNA binding // inferred from direct assay///0046872 // metal ion binding // inferred from electronic annotation	chr2:217366097-217366190 (-) // 48.94 // q35
214040_s_at	7.00616	2.80862	7.00616	up	GSN	2934	0006911 // phagocytosis, engulfment // inferred from sequence or structural similarity///0006915 // apoptotic process // traceable author statement///0006921 // cellular component disassembly involved in execution phase of apoptosis // traceable author statement///0007568 // aging // inferred from electronic annotation///0008154 // actin polymerization or depolymerization // inferred from electro…	0001726 // ruffle // inferred from electronic annotation///0002102 // podosome // inferred from direct assay///0005576 // extracellular region // inferred from direct assay///0005576 // extracellular region // inferred from sequence or structural similarity///0005576 // extracellular region // non-traceable author statement///0005576 // extracellular region // traceable author statement///0005615…	0003779 // actin binding // inferred from direct assay///0005509 // calcium ion binding // inferred from mutant phenotype///0005515 // protein binding // inferred from physical interaction///0019904 // protein domain specific binding // inferred from physical interaction///0045159 // myosin II binding // inferred from physical interaction///0046872 // metal ion binding // inferred from electronic…	chr9:124030345-124074770 (+) // 90.1 // q33.2
213986_s_at	4.18309	2.06457	4.18309	up	TMEM259	91304		0005737 // cytoplasm // inferred from electronic annotation///0005783 // endoplasmic reticulum // inferred from electronic annotation///0005789 // endoplasmic reticulum membrane // inferred from electronic annotation///0016020 // membrane // inferred from electronic annotation///0016021 // integral component of membrane // inferred from electronic annotation		chr19:1011172-1014303 (-) // 97.44 // p13.3
213176_s_at	2.42846	1.28004	2.42846	up	LTBP4	8425	0001558 // regulation of cell growth // traceable author statement///0006457 // protein folding // traceable author statement///0007179 // transforming growth factor beta receptor signaling pathway // inferred from electronic annotation///0007275 // multicellular organismal development // traceable author statement///0016049 // cell growth // non-traceable author statement///0016049 // cell growt…	0005576 // extracellular region // traceable author statement///0005578 // proteinaceous extracellular matrix // inferred from direct assay///0005615 // extracellular space // inferred from direct assay///0005623 // cell // inferred from electronic annotation///0031012 // extracellular matrix // inferred from direct assay///0070062 // extracellular exosome // inferred from direct assay	0005024 // transforming growth factor beta-activated receptor activity // non-traceable author statement///0005178 // integrin binding // non-traceable author statement///0005509 // calcium ion binding // non-traceable author statement///0005515 // protein binding // inferred from physical interaction///0005539 // glycosaminoglycan binding // non-traceable author statement///0008083 // growth fac…	chr19:41119618-41129903 (+) // 99.14 // q13.2
212940_at	3.99884	1.99958	3.99884	up	COL6A1	1291	0001649 // osteoblast differentiation // inferred from direct assay///0007155 // cell adhesion // inferred from electronic annotation///0007411 // axon guidance // traceable author statement///0022617 // extracellular matrix disassembly // traceable author statement///0030198 // extracellular matrix organization // traceable author statement///0030574 // collagen catabolic process // traceable au…	0005576 // extracellular region // inferred from direct assay///0005576 // extracellular region // traceable author statement///0005578 // proteinaceous extracellular matrix // inferred from electronic annotation///0005581 // collagen trimer // inferred from electronic annotation///0005589 // collagen type VI trimer // non-traceable author statement///0005765 // lysosomal membrane // inferred fro…	0048407 // platelet-derived growth factor binding // inferred from direct assay	chr21:47401650-47420281 (+) // 98.57 // q22.3
212938_at	2.65989	1.41137	2.65989	up	COL6A1	1291	0001649 // osteoblast differentiation // inferred from direct assay///0007155 // cell adhesion // inferred from electronic annotation///0007411 // axon guidance // traceable author statement///0022617 // extracellular matrix disassembly // traceable author statement///0030198 // extracellular matrix organization // traceable author statement///0030574 // collagen catabolic process // traceable au…	0005576 // extracellular region // inferred from direct assay///0005576 // extracellular region // traceable author statement///0005578 // proteinaceous extracellular matrix // inferred from electronic annotation///0005581 // collagen trimer // inferred from electronic annotation///0005589 // collagen type VI trimer // non-traceable author statement///0005765 // lysosomal membrane // inferred fro…	0048407 // platelet-derived growth factor binding // inferred from direct assay	chr21:47401650-47420281 (+) // 98.57 // q22.3
212937_s_at	4.11934	2.04241	4.11934	up	COL6A1	1291	0001649 // osteoblast differentiation // inferred from direct assay///0007155 // cell adhesion // inferred from electronic annotation///0007411 // axon guidance // traceable author statement///0022617 // extracellular matrix disassembly // traceable author statement///0030198 // extracellular matrix organization // traceable author statement///0030574 // collagen catabolic process // traceable au…	0005576 // extracellular region // inferred from direct assay///0005576 // extracellular region // traceable author statement///0005578 // proteinaceous extracellular matrix // inferred from electronic annotation///0005581 // collagen trimer // inferred from electronic annotation///0005589 // collagen type VI trimer // non-traceable author statement///0005765 // lysosomal membrane // inferred fro…	0048407 // platelet-derived growth factor binding // inferred from direct assay	chr21:47401650-47420281 (+) // 98.57 // q22.3
212575_at	2.14123	1.09844	2.14123	up	TMEM259	91304		0005737 // cytoplasm // inferred from electronic annotation///0005783 // endoplasmic reticulum // inferred from electronic annotation///0005789 // endoplasmic reticulum membrane // inferred from electronic annotation///0016020 // membrane // inferred from electronic annotation///0016021 // integral component of membrane // inferred from electronic annotation		chr19:1010066-1021248 (-) // 95.21 // p13.3
212574_x_at	2.45279	1.29442	2.45279	up	TMEM259	91304		0005737 // cytoplasm // inferred from electronic annotation///0005783 // endoplasmic reticulum // inferred from electronic annotation///0005789 // endoplasmic reticulum membrane // inferred from electronic annotation///0016020 // membrane // inferred from electronic annotation///0016021 // integral component of membrane // inferred from electronic annotation		chr19:1010066-1021248 (-) // 95.21 // p13.3
212257_s_at	2.68855	1.42683	2.68855	up	SMARCA2	6595	0000122 // negative regulation of transcription from RNA polymerase II promoter // traceable author statement///0006325 // chromatin organization // traceable author statement///0006338 // chromatin remodeling // inferred from mutant phenotype///0006338 // chromatin remodeling // traceable author statement///0006351 // transcription, DNA-templated // inferred from electronic annotation///0006355 …	0000790 // nuclear chromatin // inferred from direct assay///0005634 // nucleus // inferred from direct assay///0005654 // nucleoplasm // inferred from direct assay///0005654 // nucleoplasm // traceable author statement///0016514 // SWI/SNF complex // inferred from direct assay///0043231 // intracellular membrane-bounded organelle // inferred from direct assay///0045111 // intermediate filament c…	0000166 // nucleotide binding // inferred from electronic annotation///0001105 // RNA polymerase II transcription coactivator activity // inferred from direct assay///0003677 // DNA binding // inferred from electronic annotation///0003682 // chromatin binding // inferred from electronic annotation///0003713 // transcription coactivator activity // traceable author statement///0004386 // helicase …	chr9:2021944-2193624 (+) // 93.41 // p24.3
212226_s_at	2.03702	1.02646	2.03702	up	PLPP3	8613	0001568 // blood vessel development // inferred from electronic annotation///0001702 // gastrulation with mouth forming second // inferred from electronic annotation///0001933 // negative regulation of protein phosphorylation // inferred from direct assay///0006470 // protein dephosphorylation // traceable author statement///0006629 // lipid metabolic process // non-traceable author statement///0…	0005789 // endoplasmic reticulum membrane // inferred from electronic annotation///0005794 // Golgi apparatus // inferred from direct assay///0005886 // plasma membrane // traceable author statement///0005887 // integral component of plasma membrane // not recorded///0005912 // adherens junction // traceable author statement///0016020 // membrane // traceable author statement///0016021 // integra…	0003824 // catalytic activity // inferred from electronic annotation///0004721 // phosphoprotein phosphatase activity // traceable author statement///0005178 // integrin binding // inferred from electronic annotation///0005515 // protein binding // inferred from physical interaction///0008195 // phosphatidate phosphatase activity // inferred from electronic annotation///0016787 // hydrolase activ…	chr1:56960432-56982678 (-) // 95.75 // p32.2
212107_s_at	2.14469	1.10077	2.14469	up	DHX9	1660	0000398 // mRNA splicing, via spliceosome // traceable author statement///0001649 // osteoblast differentiation // inferred from direct assay///0006396 // RNA processing // not recorded///0007623 // circadian rhythm // inferred from electronic annotation///0008152 // metabolic process // inferred from electronic annotation///0008380 // RNA splicing // traceable author statement///0010467 // gene …	0005634 // nucleus // inferred from direct assay///0005654 // nucleoplasm // inferred from direct assay///0005654 // nucleoplasm // traceable author statement///0005730 // nucleolus // inferred from direct assay///0005737 // cytoplasm // traceable author statement///0005813 // centrosome // inferred from direct assay///0005829 // cytosol // traceable author statement///0016020 // membrane // infe…	0000166 // nucleotide binding // inferred from electronic annotation///0001085 // RNA polymerase II transcription factor binding // inferred from physical interaction///0003676 // nucleic acid binding // inferred from electronic annotation///0003677 // DNA binding // inferred from electronic annotation///0003723 // RNA binding // inferred from electronic annotation///0003724 // RNA helicase activ…	chr1:182808466-182857115 (+) // 97.68 // q25.3
211958_at	2.30457	1.2045	2.30457	up	IGFBP5	3488	0001558 // regulation of cell growth // inferred from electronic annotation///0001649 // osteoblast differentiation // inferred from electronic annotation///0006006 // glucose metabolic process // inferred from electronic annotation///0007165 // signal transduction // non-traceable author statement///0007565 // female pregnancy // inferred from electronic annotation///0010906 // regulation of glu…	0005576 // extracellular region // non-traceable author statement///0005576 // extracellular region // traceable author statement///0005615 // extracellular space // not recorded///0005622 // intracellular // inferred from electronic annotation///0016942 // insulin-like growth factor binding protein complex // inferred by curator///0042567 // insulin-like growth factor ternary complex // inferred…	0001968 // fibronectin binding // not recorded///0005515 // protein binding // inferred from physical interaction///0005520 // insulin-like growth factor binding // inferred from electronic annotation///0019838 // growth factor binding // inferred from electronic annotation///0031994 // insulin-like growth factor I binding // inferred from physical interaction///0031995 // insulin-like growth fac…	chr2:217536827-217540879 (-) // 95.63 // q35
211876_x_at	3.05352	1.61047	3.05352	up	PCDHGA11	56105	0007155 // cell adhesion // inferred from electronic annotation///0007155 // cell adhesion // traceable author statement///0007156 // homophilic cell adhesion via plasma membrane adhesion molecules // inferred from electronic annotation///0008333 // endosome to lysosome transport // inferred from electronic annotation///0016339 // calcium-dependent cell-cell adhesion via plasma membrane cell adhe…	0005622 // intracellular // inferred from electronic annotation///0005886 // plasma membrane // inferred from electronic annotation///0005911 // cell-cell junction // inferred from electronic annotation///0016020 // membrane // inferred from electronic annotation///0016020 // membrane // non-traceable author statement///0016021 // integral component of membrane // inferred from electronic annotat…	0005509 // calcium ion binding // inferred from electronic annotation///0005515 // protein binding // inferred from electronic annotation///0044822 // poly(A) RNA binding // inferred from direct assay	chr5:140800794-140890749 (+) // 99.96 // q31.3
211823_s_at	2.10129	1.07127	2.10129	up	PXN	5829	0000187 // activation of MAPK activity // inferred from electronic annotation///0006936 // muscle contraction // traceable author statement///0007010 // cytoskeleton organization // inferred from electronic annotation///0007155 // cell adhesion // non-traceable author statement///0007160 // cell-matrix adhesion // inferred from electronic annotation///0007165 // signal transduction // traceable a…	0001725 // stress fiber // inferred from direct assay///0005654 // nucleoplasm // inferred from direct assay///0005737 // cytoplasm // inferred from direct assay///0005829 // cytosol // traceable author statement///0005856 // cytoskeleton // inferred from electronic annotation///0005875 // microtubule associated complex // traceable author statement///0005886 // plasma membrane // inferred from d…	0005178 // integrin binding // inferred from electronic annotation///0005515 // protein binding // inferred from physical interaction///0008013 // beta-catenin binding // inferred from physical interaction///0008270 // zinc ion binding // inferred from electronic annotation///0017166 // vinculin binding // inferred from physical interaction///0019901 // protein kinase binding // inferred from ele…	chr12:120650116-120662181 (-) // 99.21 // q24.23
210973_s_at	2.37925	1.25051	2.37925	up	FGFR1	2260	0000122 // negative regulation of transcription from RNA polymerase II promoter // inferred from electronic annotation///0000165 // MAPK cascade // traceable author statement///0000186 // activation of MAPKK activity // traceable author statement///0001501 // skeletal system development // traceable author statement///0001525 // angiogenesis // inferred from electronic annotation///0001657 // ure…	0005576 // extracellular region // non-traceable author statement///0005634 // nucleus // inferred from electronic annotation///0005737 // cytoplasm // inferred from electronic annotation///0005829 // cytosol // inferred from electronic annotation///0005886 // plasma membrane // inferred from direct assay///0005886 // plasma membrane // traceable author statement///0005887 // integral component o…	0000166 // nucleotide binding // inferred from electronic annotation///0001948 // glycoprotein binding // inferred from electronic annotation///0004672 // protein kinase activity // inferred from electronic annotation///0004713 // protein tyrosine kinase activity // inferred from direct assay///0004714 // transmembrane receptor protein tyrosine kinase activity // inferred from electronic annotati…	chr8:38273510-38314964 (-) // 98.51 // p11.23
210794_s_at	2.28475	1.19203	2.28475	up	MEG3	55384				chr14:101292462-101327358 (+) // 68.87 // q32.2
210764_s_at	2.69984	1.43287	2.69984	up	CYR61	3491	0001558 // regulation of cell growth // inferred from electronic annotation///0001649 // osteoblast differentiation // inferred from electronic annotation///0001934 // positive regulation of protein phosphorylation // inferred from direct assay///0002041 // intussusceptive angiogenesis // inferred from electronic annotation///0003181 // atrioventricular valve morphogenesis // inferred from electr…	0005576 // extracellular region // inferred from electronic annotation///0005578 // proteinaceous extracellular matrix // not recorded///0031012 // extracellular matrix // inferred from direct assay	0000166 // nucleotide binding // inferred from electronic annotation///0005178 // integrin binding // not recorded///0005515 // protein binding // inferred from electronic annotation///0005520 // insulin-like growth factor binding // inferred from electronic annotation///0008201 // heparin binding // not recorded///0019838 // growth factor binding // inferred from electronic annotation///0050840 …	chr1:86047195-86048928 (+) // 92.87 // p22.3
210180_s_at	2.08575	1.06057	2.08575	up	TRA2B	6434	0000302 // response to reactive oxygen species // inferred from electronic annotation///0000375 // RNA splicing, via transesterification reactions // traceable author statement///0000381 // regulation of alternative mRNA splicing, via spliceosome // inferred from direct assay///0000398 // mRNA splicing, via spliceosome // inferred from direct assay///0006397 // mRNA processing // inferred from el…	0005634 // nucleus // inferred from direct assay	0000166 // nucleotide binding // inferred from electronic annotation///0003676 // nucleic acid binding // inferred from electronic annotation///0003723 // RNA binding // inferred from electronic annotation///0003729 // mRNA binding // inferred from direct assay///0005515 // protein binding // inferred from physical interaction///0044822 // poly(A) RNA binding // inferred from direct assay	chr3:185649547-185655801 (-) // 88.13 // q27.2
210084_x_at	2.27901	1.18841	2.27901	up	TPSAB1///TPSB2	7177///64499	0006508 // proteolysis // not recorded///0006952 // defense response // traceable author statement///0022617 // extracellular matrix disassembly // traceable author statement///0030198 // extracellular matrix organization // traceable author statement	0005576 // extracellular region // traceable author statement///0005615 // extracellular space // inferred from direct assay///0005615 // extracellular space // not recorded///0031012 // extracellular matrix // inferred from direct assay///0031012 // extracellular matrix // not recorded	0004252 // serine-type endopeptidase activity // not recorded///0004252 // serine-type endopeptidase activity // non-traceable author statement///0005515 // protein binding // inferred from physical interaction///0008233 // peptidase activity // inferred from electronic annotation///0008236 // serine-type peptidase activity // traceable author statement///0016787 // hydrolase activity // inferred…	chr16:1278603-1279953 (-) // 95.48 // p13.3
209355_s_at	2.84972	1.51082	2.84972	up	PLPP3	8613	0001568 // blood vessel development // inferred from electronic annotation///0001702 // gastrulation with mouth forming second // inferred from electronic annotation///0001933 // negative regulation of protein phosphorylation // inferred from direct assay///0006470 // protein dephosphorylation // traceable author statement///0006629 // lipid metabolic process // non-traceable author statement///0…	0005789 // endoplasmic reticulum membrane // inferred from electronic annotation///0005794 // Golgi apparatus // inferred from direct assay///0005886 // plasma membrane // traceable author statement///0005887 // integral component of plasma membrane // not recorded///0005912 // adherens junction // traceable author statement///0016020 // membrane // traceable author statement///0016021 // integra…	0003824 // catalytic activity // inferred from electronic annotation///0004721 // phosphoprotein phosphatase activity // traceable author statement///0005178 // integrin binding // inferred from electronic annotation///0005515 // protein binding // inferred from physical interaction///0008195 // phosphatidate phosphatase activity // inferred from electronic annotation///0016787 // hydrolase activ…	chr1:56962140-57044695 (-) // 100.0 // p32.2
209305_s_at	3.17473	1.66663	3.17473	up	GADD45B	4616	0000185 // activation of MAPKKK activity // inferred from direct assay///0000186 // activation of MAPKK activity // inferred from electronic annotation///0006469 // negative regulation of protein kinase activity // inferred from electronic annotation///0006915 // apoptotic process // inferred from electronic annotation///0006950 // response to stress // inferred from electronic annotation///00072…	0005634 // nucleus // inferred from direct assay///0005737 // cytoplasm // inferred from direct assay	0005515 // protein binding // inferred from physical interaction	chr19:2476256-2477664 (+) // 100.0 // p13.3
209304_x_at	2.2258	1.15433	2.2258	up	GADD45B	4616	0000185 // activation of MAPKKK activity // inferred from direct assay///0000186 // activation of MAPKK activity // inferred from electronic annotation///0006469 // negative regulation of protein kinase activity // inferred from electronic annotation///0006915 // apoptotic process // inferred from electronic annotation///0006950 // response to stress // inferred from electronic annotation///00072…	0005634 // nucleus // inferred from direct assay///0005737 // cytoplasm // inferred from direct assay	0005515 // protein binding // inferred from physical interaction	chr19:2476134-2478257 (+) // 98.4 // p13.3
208965_s_at	2.2287	1.1562	2.2287	up	IFI16	3428	0000122 // negative regulation of transcription from RNA polymerase II promoter // inferred from direct assay///0000122 // negative regulation of transcription from RNA polymerase II promoter // inferred from mutant phenotype///0001819 // positive regulation of cytokine production // traceable author statement///0002218 // activation of innate immune response // inferred from direct assay///00023…	0005634 // nucleus // inferred from direct assay///0005654 // nucleoplasm // inferred from direct assay///0005730 // nucleolus // inferred from direct assay///0005737 // cytoplasm // inferred from direct assay///0005829 // cytosol // traceable author statement///0016020 // membrane // inferred from direct assay///0016607 // nuclear speck // inferred from direct assay	0000978 // RNA polymerase II core promoter proximal region sequence-specific DNA binding // inferred from direct assay///0001047 // core promoter binding // inferred from direct assay///0001078 // transcriptional repressor activity, RNA polymerase II core promoter proximal region sequence-specific binding // inferred from direct assay///0003677 // DNA binding // inferred from electronic annotatio…	chr1:158979691-159024945 (+) // 97.98 // q23.1
208930_s_at	2.00821	1.00591	2.00821	up	ILF3	3609	0006351 // transcription, DNA-templated // inferred from electronic annotation///0006355 // regulation of transcription, DNA-templated // inferred from electronic annotation///0006468 // protein phosphorylation // inferred from direct assay///0017148 // negative regulation of translation // inferred from sequence or structural similarity///0045071 // negative regulation of viral genome replicatio…	0005634 // nucleus // inferred from direct assay///0005634 // nucleus // non-traceable author statement///0005654 // nucleoplasm // inferred from direct assay///0005730 // nucleolus // inferred from direct assay///0005737 // cytoplasm // inferred from direct assay///0005739 // mitochondrion // inferred from direct assay///0016020 // membrane // inferred from direct assay///0030529 // ribonucleopr…	0003677 // DNA binding // inferred from direct assay///0003723 // RNA binding // non-traceable author statement///0003725 // double-stranded RNA binding // inferred from direct assay///0005515 // protein binding // inferred from physical interaction///0044822 // poly(A) RNA binding // inferred from direct assay	chr19:10764973-10796441 (+) // 97.99 // p13.2
208869_s_at	2.01197	1.00861	2.01197	up	GABARAPL1	23710	0000045 // autophagosome assembly // not recorded///0000422 // mitophagy // not recorded///0006914 // autophagy // inferred from electronic annotation///0016236 // macroautophagy // traceable author statement///0044804 // nucleophagy // not recorded///0061025 // membrane fusion // not recorded	0000407 // pre-autophagosomal structure // not recorded///0000421 // autophagosome membrane // not recorded///0000421 // autophagosome membrane // traceable author statement///0005622 // intracellular // inferred from direct assay///0005737 // cytoplasm // inferred from electronic annotation///0005739 // mitochondrion // inferred from genetic interaction///0005776 // autophagosome // inferred fro…	0005515 // protein binding // inferred from physical interaction///0008017 // microtubule binding // not recorded///0030957 // Tat protein binding // inferred from physical interaction///0031625 // ubiquitin protein ligase binding // inferred from physical interaction///0048487 // beta-tubulin binding // inferred from sequence or structural similarity///0050811 // GABA receptor binding // not rec…	chr12:10365448-10375722 (+) // 98.5 // p13.2
208721_s_at	2.00431	1.0031	2.00431	up	ANAPC5	51433	0000278 // mitotic cell cycle // traceable author statement///0007049 // cell cycle // inferred from electronic annotation///0007067 // mitotic nuclear division // inferred from electronic annotation///0007094 // mitotic spindle assembly checkpoint // traceable author statement///0016567 // protein ubiquitination // inferred from electronic annotation///0031145 // anaphase-promoting complex-depen…	0005634 // nucleus // inferred from direct assay///0005654 // nucleoplasm // traceable author statement///0005680 // anaphase-promoting complex // inferred from direct assay///0005829 // cytosol // traceable author statement	0005515 // protein binding // inferred from electronic annotation///0019903 // protein phosphatase binding // inferred from physical interaction	chr12:121746159-121790265 (-) // 94.82 // q24.31
208629_s_at	2.33844	1.22555	2.33844	up	HADHA	3030	0006629 // lipid metabolic process // inferred from electronic annotation///0006631 // fatty acid metabolic process // inferred from electronic annotation///0006635 // fatty acid beta-oxidation // inferred from electronic annotation///0006635 // fatty acid beta-oxidation // traceable author statement///0006644 // phospholipid metabolic process // traceable author statement///0008152 // metabolic …	0005739 // mitochondrion // inferred from direct assay///0005743 // mitochondrial inner membrane // traceable author statement///0016507 // mitochondrial fatty acid beta-oxidation multienzyme complex // inferred from electronic annotation///0042645 // mitochondrial nucleoid // inferred from direct assay	0000062 // fatty-acyl-CoA binding // inferred from electronic annotation///0003824 // catalytic activity // inferred from electronic annotation///0003857 // 3-hydroxyacyl-CoA dehydrogenase activity // traceable author statement///0003985 // acetyl-CoA C-acetyltransferase activity // traceable author statement///0003988 // acetyl-CoA C-acyltransferase activity // inferred from electronic annotatio…	chr2:26413503-26467507 (-) // 98.79 // p23.3
208624_s_at	2.23872	1.16267	2.23872	up	EIF4G1	1981	0000184 // nuclear-transcribed mRNA catabolic process, nonsense-mediated decay // traceable author statement///0000288 // nuclear-transcribed mRNA catabolic process, deadenylation-dependent decay // traceable author statement///0000289 // nuclear-transcribed mRNA poly(A) tail shortening // traceable author statement///0001662 // behavioral fear response // inferred from electronic annotation///00…	0005737 // cytoplasm // inferred from direct assay///0005829 // cytosol // traceable author statement///0016020 // membrane // inferred from direct assay///0016281 // eukaryotic translation initiation factor 4F complex // traceable author statement	0003723 // RNA binding // inferred from electronic annotation///0003743 // translation initiation factor activity // traceable author statement///0005488 // binding // inferred from electronic annotation///0005515 // protein binding // inferred from physical interaction///0008135 // translation factor activity, RNA binding // traceable author statement///0008190 // eukaryotic initiation factor 4E…	chr3:184033093-184053139 (+) // 98.18 // q27.1
208610_s_at	2.73245	1.45019	2.73245	up	SRRM2	23524	0000398 // mRNA splicing, via spliceosome // inferred by curator///0006397 // mRNA processing // inferred from electronic annotation///0008380 // RNA splicing // inferred from electronic annotation	0005634 // nucleus // inferred from electronic annotation///0005654 // nucleoplasm // inferred from direct assay///0005681 // spliceosomal complex // inferred from electronic annotation///0015030 // Cajal body // inferred from direct assay///0016607 // nuclear speck // inferred from direct assay///0071013 // catalytic step 2 spliceosome // inferred from direct assay	0003723 // RNA binding // inferred from electronic annotation///0005515 // protein binding // inferred from electronic annotation///0044822 // poly(A) RNA binding // inferred from direct assay///0047485 // protein N-terminus binding // inferred from physical interaction///0070742 // C2H2 zinc finger domain binding // inferred from direct assay	chr16:2802653-2821409 (+) // 96.2 // p13.3
207574_s_at	2.39696	1.26121	2.39696	up	GADD45B	4616	0000185 // activation of MAPKKK activity // inferred from direct assay///0000186 // activation of MAPKK activity // inferred from electronic annotation///0006469 // negative regulation of protein kinase activity // inferred from electronic annotation///0006915 // apoptotic process // inferred from electronic annotation///0006950 // response to stress // inferred from electronic annotation///00072…	0005634 // nucleus // inferred from direct assay///0005737 // cytoplasm // inferred from direct assay	0005515 // protein binding // inferred from physical interaction	chr19:2476256-2478255 (+) // 97.77 // p13.3
207336_at	2.16516	1.11447	2.16516	up	SOX5	6660	0001701 // in utero embryonic development // inferred from electronic annotation///0006351 // transcription, DNA-templated // inferred from electronic annotation///0006355 // regulation of transcription, DNA-templated // inferred from electronic annotation///0006366 // transcription from RNA polymerase II promoter // traceable author statement///0021953 // central nervous system neuron differenti…	0005634 // nucleus // inferred from electronic annotation///0016020 // membrane // inferred from electronic annotation///0016021 // integral component of membrane // inferred from electronic annotation///0044798 // nuclear transcription factor complex // inferred from electronic annotation	0000981 // RNA polymerase II transcription factor activity, sequence-specific DNA binding // inferred from electronic annotation///0003677 // DNA binding // inferred from electronic annotation///0003700 // transcription factor activity, sequence-specific DNA binding // traceable author statement///0005515 // protein binding // inferred from physical interaction///0044212 // transcription regulato…	chr12:23686815-23728772 (-) // 97.96 // p12.1
207334_s_at	2.5926	1.3744	2.5926	up	TGFBR2	7048	0001568 // blood vessel development // traceable author statement///0001569 // patterning of blood vessels // inferred from sequence or structural similarity///0001570 // vasculogenesis // inferred from sequence or structural similarity///0001701 // in utero embryonic development // inferred from electronic annotation///0002053 // positive regulation of mesenchymal cell proliferation // inferred …	0005737 // cytoplasm // inferred from electronic annotation///0005829 // cytosol // traceable author statement///0005886 // plasma membrane // traceable author statement///0005887 // integral component of plasma membrane // inferred from electronic annotation///0005901 // caveola // inferred from direct assay///0009897 // external side of plasma membrane // inferred from direct assay///0009986 //…	0000166 // nucleotide binding // inferred from electronic annotation///0004672 // protein kinase activity // inferred from electronic annotation///0004674 // protein serine/threonine kinase activity // inferred from electronic annotation///0004675 // transmembrane receptor protein serine/threonine kinase activity // inferred from direct assay///0004702 // receptor signaling protein serine/threoni…	chr3:30648037-30733143 (+) // 99.9 // p24.1
207316_at	2.48988	1.31607	2.48988	up	HAS1	3036	0005975 // carbohydrate metabolic process // traceable author statement///0006024 // glycosaminoglycan biosynthetic process // traceable author statement///0007155 // cell adhesion // traceable author statement///0010764 // negative regulation of fibroblast migration // inferred from mutant phenotype///0030203 // glycosaminoglycan metabolic process // traceable author statement///0030212 // hyalu…	0005737 // cytoplasm // inferred from electronic annotation///0005886 // plasma membrane // traceable author statement///0005887 // integral component of plasma membrane // traceable author statement///0016020 // membrane // inferred from electronic annotation///0016021 // integral component of membrane // inferred from electronic annotation	0016740 // transferase activity // inferred from electronic annotation///0016757 // transferase activity, transferring glycosyl groups // inferred from electronic annotation///0050501 // hyaluronan synthase activity // not recorded///0050501 // hyaluronan synthase activity // inferred from sequence or structural similarity	chr19:52216364-52227221 (-) // 94.73 // q13.41
206726_at	2.00271	1.00196	2.00271	up	HPGDS	27306	0001516 // prostaglandin biosynthetic process // inferred from electronic annotation///0006629 // lipid metabolic process // inferred from electronic annotation///0006631 // fatty acid metabolic process // inferred from electronic annotation///0006633 // fatty acid biosynthetic process // inferred from electronic annotation///0006693 // prostaglandin metabolic process // inferred from direct assa…	0005737 // cytoplasm // traceable author statement///0005829 // cytosol // traceable author statement	0000287 // magnesium ion binding // inferred from direct assay///0004364 // glutathione transferase activity // inferred from electronic annotation///0004667 // prostaglandin-D synthase activity // not recorded///0004667 // prostaglandin-D synthase activity // inferred from direct assay///0005509 // calcium ion binding // inferred from direct assay///0005515 // protein binding // inferred from ph…	chr4:95220455-95255790 (-) // 100.0 // q22.3
206360_s_at	2.07329	1.05192	2.07329	up	SOCS3	9021	0001666 // response to hypoxia // inferred from electronic annotation///0001932 // regulation of protein phosphorylation // inferred from electronic annotation///0006469 // negative regulation of protein kinase activity // traceable author statement///0007259 // JAK-STAT cascade // traceable author statement///0007568 // aging // inferred from electronic annotation///0009408 // response to heat /…	0005622 // intracellular // inferred from electronic annotation///0005737 // cytoplasm // inferred from electronic annotation///0005737 // cytoplasm // ---///0005829 // cytosol // traceable author statement	0004860 // protein kinase inhibitor activity // traceable author statement///0005515 // protein binding // inferred from physical interaction	chr17:76354432-76355282 (-) // 99.76 // q25.3
206359_at	2.47869	1.30958	2.47869	up	SOCS3	9021	0001666 // response to hypoxia // inferred from electronic annotation///0001932 // regulation of protein phosphorylation // inferred from electronic annotation///0006469 // negative regulation of protein kinase activity // traceable author statement///0007259 // JAK-STAT cascade // traceable author statement///0007568 // aging // inferred from electronic annotation///0009408 // response to heat /…	0005622 // intracellular // inferred from electronic annotation///0005737 // cytoplasm // ---///0005737 // cytoplasm // inferred from electronic annotation///0005829 // cytosol // traceable author statement	0004860 // protein kinase inhibitor activity // traceable author statement///0005515 // protein binding // inferred from physical interaction	chr17:76353006-76355282 (-) // 96.97 // q25.3
204560_at	3.04866	1.60818	3.04866	up	FKBP5	2289	0000413 // protein peptidyl-prolyl isomerization // inferred from electronic annotation///0006457 // protein folding // traceable author statement///0061077 // chaperone-mediated protein folding // inferred from direct assay	0005634 // nucleus // inferred from electronic annotation///0005654 // nucleoplasm // inferred from direct assay///0005737 // cytoplasm // inferred from electronic annotation///0005737 // cytoplasm // ---///0005789 // endoplasmic reticulum membrane // not recorded///0016020 // membrane // inferred from direct assay///0070062 // extracellular exosome // inferred from direct assay	0003755 // peptidyl-prolyl cis-trans isomerase activity // inferred from direct assay///0005515 // protein binding // inferred from physical interaction///0005528 // FK506 binding // not recorded///0016853 // isomerase activity // inferred from electronic annotation///0031072 // heat shock protein binding // inferred from physical interaction	chr6:35543444-35656714 (-) // 100.0 // p21.31
204271_s_at	2.12905	1.09021	2.12905	up	EDNRB	1910	0000122 // negative regulation of transcription from RNA polymerase II promoter // inferred from mutant phenotype///0000122 // negative regulation of transcription from RNA polymerase II promoter // inferred from sequence or structural similarity///0001755 // neural crest cell migration // inferred from electronic annotation///0001934 // positive regulation of protein phosphorylation // inferred …	0005829 // cytosol // inferred from electronic annotation///0005886 // plasma membrane // traceable author statement///0005887 // integral component of plasma membrane // traceable author statement///0016020 // membrane // inferred from electronic annotation///0016021 // integral component of membrane // inferred from electronic annotation///0031965 // nuclear membrane // inferred from electronic…	0004871 // signal transducer activity // inferred from electronic annotation///0004930 // G-protein coupled receptor activity // inferred from electronic annotation///0004962 // endothelin receptor activity // inferred from direct assay///0004962 // endothelin receptor activity // inferred from mutant phenotype///0005515 // protein binding // inferred from physical interaction///0017046 // peptid…	chr13:78472239-78492754 (-) // 99.73 // q22.3
203574_at	2.73288	1.45042	2.73288	up	NFIL3	4783	0000122 // negative regulation of transcription from RNA polymerase II promoter // inferred from mutant phenotype///0006351 // transcription, DNA-templated // inferred from electronic annotation///0006355 // regulation of transcription, DNA-templated // inferred from electronic annotation///0006366 // transcription from RNA polymerase II promoter // inferred from electronic annotation///0006955 /…	0005634 // nucleus // inferred from electronic annotation	0000977 // RNA polymerase II regulatory region sequence-specific DNA binding // inferred from direct assay///0000979 // RNA polymerase II core promoter sequence-specific DNA binding // inferred from electronic annotation///0001078 // transcriptional repressor activity, RNA polymerase II core promoter proximal region sequence-specific binding // inferred from direct assay///0003677 // DNA binding …	chr9:94171328-94185962 (-) // 98.7 // q22.31
203542_s_at	2.22569	1.15425	2.22569	up	KLF9	687	0006351 // transcription, DNA-templated // inferred from electronic annotation///0006355 // regulation of transcription, DNA-templated // inferred from electronic annotation///0006357 // regulation of transcription from RNA polymerase II promoter // traceable author statement///0007566 // embryo implantation // inferred from electronic annotation///0007623 // circadian rhythm // inferred from exp…	0005634 // nucleus // inferred from direct assay///0005654 // nucleoplasm // inferred from direct assay///0005737 // cytoplasm // inferred from direct assay///0005886 // plasma membrane // inferred from direct assay	0003676 // nucleic acid binding // inferred from electronic annotation///0003677 // DNA binding // inferred from electronic annotation///0003700 // transcription factor activity, sequence-specific DNA binding // traceable author statement///0046872 // metal ion binding // inferred from electronic annotation	chr9:72999512-73029540 (-) // 95.2 // q21.12
203472_s_at	2.14718	1.10245	2.14718	up	SLCO2B1	11309	0001889 // liver development // inferred from electronic annotation///0006810 // transport // inferred from electronic annotation///0006811 // ion transport // inferred from electronic annotation///0015721 // bile acid and bile salt transport // not recorded///0043252 // sodium-independent organic anion transport // traceable author statement///0055085 // transmembrane transport // traceable auth…	0005886 // plasma membrane // traceable author statement///0005887 // integral component of plasma membrane // not recorded///0016020 // membrane // inferred from electronic annotation///0016021 // integral component of membrane // inferred from electronic annotation///0016324 // apical plasma membrane // inferred from electronic annotation	0005215 // transporter activity // inferred from electronic annotation///0005515 // protein binding // inferred from electronic annotation///0008514 // organic anion transmembrane transporter activity // inferred from direct assay///0015125 // bile acid transmembrane transporter activity // not recorded///0015347 // sodium-independent organic anion transmembrane transporter activity // inferred f…	chr11:74862248-74915671 (+) // 99.87 // q13.4
203424_s_at	2.19272	1.13272	2.19272	up	IGFBP5	3488	0001558 // regulation of cell growth // inferred from electronic annotation///0001649 // osteoblast differentiation // inferred from electronic annotation///0006006 // glucose metabolic process // inferred from electronic annotation///0007165 // signal transduction // non-traceable author statement///0007565 // female pregnancy // inferred from electronic annotation///0010906 // regulation of glu…	0005576 // extracellular region // non-traceable author statement///0005576 // extracellular region // traceable author statement///0005615 // extracellular space // not recorded///0005622 // intracellular // inferred from electronic annotation///0016942 // insulin-like growth factor binding protein complex // inferred by curator///0042567 // insulin-like growth factor ternary complex // inferred…	0001968 // fibronectin binding // not recorded///0005515 // protein binding // inferred from physical interaction///0005520 // insulin-like growth factor binding // inferred from electronic annotation///0019838 // growth factor binding // inferred from electronic annotation///0031994 // insulin-like growth factor I binding // inferred from physical interaction///0031995 // insulin-like growth fac…	chr2:217540385-217560272 (-) // 93.44 // q35
203394_s_at	2.21158	1.14508	2.21158	up	HES1	3280	0000122 // negative regulation of transcription from RNA polymerase II promoter // inferred from direct assay///0001701 // in utero embryonic development // inferred from electronic annotation///0001889 // liver development // inferred from electronic annotation///0003143 // embryonic heart tube morphogenesis // inferred from sequence or structural similarity///0003151 // outflow tract morphogene…	0005622 // intracellular // inferred from electronic annotation///0005634 // nucleus // inferred from sequence or structural similarity///0005654 // nucleoplasm // inferred from direct assay///0005654 // nucleoplasm // traceable author statement///0005737 // cytoplasm // inferred from electronic annotation	0000981 // RNA polymerase II transcription factor activity, sequence-specific DNA binding // inferred from electronic annotation///0001078 // transcriptional repressor activity, RNA polymerase II core promoter proximal region sequence-specific binding // inferred from sequence or structural similarity///0003677 // DNA binding // traceable author statement///0003700 // transcription factor activit…	chr3:193853705-193856396 (+) // 92.36 // q29
202992_at	2.86316	1.51761	2.86316	up	C7	730	0002376 // immune system process // inferred from electronic annotation///0006883 // cellular sodium ion homeostasis // inferred from electronic annotation///0006955 // immune response // inferred from electronic annotation///0006956 // complement activation // traceable author statement///0006957 // complement activation, alternative pathway // inferred from electronic annotation///0006958 // co…	0005576 // extracellular region // traceable author statement///0005579 // membrane attack complex // inferred from electronic annotation///0070062 // extracellular exosome // inferred from direct assay	0005515 // protein binding // inferred from electronic annotation	chr5:40928679-40983037 (+) // 88.84 // p13.1
202827_s_at	2.16472	1.11418	2.16472	up	MMP14	4323	0001503 // ossification // inferred from electronic annotation///0001525 // angiogenesis // inferred from electronic annotation///0001541 // ovarian follicle development // inferred from electronic annotation///0001666 // response to hypoxia // inferred from electronic annotation///0001935 // endothelial cell proliferation // inferred from electronic annotation///0001958 // endochondral ossificat…	0005737 // cytoplasm // inferred from direct assay///0005796 // Golgi lumen // traceable author statement///0005886 // plasma membrane // inferred from direct assay///0005886 // plasma membrane // traceable author statement///0005887 // integral component of plasma membrane // traceable author statement///0005925 // focal adhesion // inferred from direct assay///0016020 // membrane // inferred fr…	0003700 // transcription factor activity, sequence-specific DNA binding // inferred from electronic annotation///0004222 // metalloendopeptidase activity // inferred from sequence or structural similarity///0005178 // integrin binding // inferred from electronic annotation///0005509 // calcium ion binding // inferred from electronic annotation///0005515 // protein binding // inferred from physica…	chr14:23305780-23316967 (+) // 98.06 // q11.2
202768_at	5.0969	2.34962	5.0969	up	FOSB	2354	0000122 // negative regulation of transcription from RNA polymerase II promoter // traceable author statement///0006355 // regulation of transcription, DNA-templated // inferred from electronic annotation///0006357 // regulation of transcription from RNA polymerase II promoter // inferred from electronic annotation///0006366 // transcription from RNA polymerase II promoter // inferred from electr…	0005634 // nucleus // not recorded	0000978 // RNA polymerase II core promoter proximal region sequence-specific DNA binding // not recorded///0000982 // transcription factor activity, RNA polymerase II core promoter proximal region sequence-specific binding // not recorded///0001077 // transcriptional activator activity, RNA polymerase II core promoter proximal region sequence-specific binding // inferred from electronic annotatio…	chr19:45971252-45978436 (+) // 97.64 // q13.32
202669_s_at	2.38136	1.25179	2.38136	up	EFNB2	1948	0001525 // angiogenesis // inferred from electronic annotation///0001945 // lymph vessel development // inferred from electronic annotation///0002042 // cell migration involved in sprouting angiogenesis // inferred from direct assay///0007155 // cell adhesion // inferred from direct assay///0007267 // cell-cell signaling // traceable author statement///0007275 // multicellular organismal developm…	0005886 // plasma membrane // traceable author statement///0005887 // integral component of plasma membrane // traceable author statement///0005925 // focal adhesion // inferred from direct assay///0016020 // membrane // inferred from electronic annotation///0016021 // integral component of membrane // inferred from electronic annotation	0001618 // virus receptor activity // inferred from electronic annotation///0005102 // receptor binding // inferred from electronic annotation///0005515 // protein binding // inferred from physical interaction///0046875 // ephrin receptor binding // inferred from physical interaction	chr13:107144619-107187315 (-) // 98.26 // q33.3
202434_s_at	2.74574	1.45719	2.74574	up	CYP1B1	1545	0001525 // angiogenesis // inferred from electronic annotation///0002930 // trabecular meshwork development // inferred from sequence or structural similarity///0006725 // cellular aromatic compound metabolic process // inferred from electronic annotation///0006805 // xenobiotic metabolic process // inferred from direct assay///0006805 // xenobiotic metabolic process // traceable author statement…	0005739 // mitochondrion // inferred from sequence or structural similarity///0005783 // endoplasmic reticulum // inferred from electronic annotation///0005789 // endoplasmic reticulum membrane // traceable author statement///0016020 // membrane // inferred from electronic annotation///0031090 // organelle membrane // inferred from electronic annotation///0043231 // intracellular membrane-bounded…	0004497 // monooxygenase activity // inferred from direct assay///0004497 // monooxygenase activity // traceable author statement///0005506 // iron ion binding // inferred from electronic annotation///0016491 // oxidoreductase activity // inferred from electronic annotation///0016705 // oxidoreductase activity, acting on paired donors, with incorporation or reduction of molecular oxygen // inferr…	chr2:38294651-38303710 (-) // 98.62 // p22.2
202354_s_at	2.0992	1.06984	2.0992	up	GTF2F1	2962	0000398 // mRNA splicing, via spliceosome // traceable author statement///0006351 // transcription, DNA-templated // inferred from electronic annotation///0006355 // regulation of transcription, DNA-templated // inferred from electronic annotation///0006366 // transcription from RNA polymerase II promoter // traceable author statement///0006367 // transcription initiation from RNA polymerase II p…	0005634 // nucleus // inferred from direct assay///0005654 // nucleoplasm // traceable author statement///0005674 // transcription factor TFIIF complex // traceable author statement///0030054 // cell junction // inferred from direct assay///0043231 // intracellular membrane-bounded organelle // inferred from direct assay	0003677 // DNA binding // inferred from electronic annotation///0003713 // transcription coactivator activity // traceable author statement///0003743 // translation initiation factor activity // inferred from electronic annotation///0003824 // catalytic activity // inferred from electronic annotation///0005515 // protein binding // inferred from physical interaction///0008134 // transcription fac…	chr19:6379654-6393685 (-) // 79.15 // p13.3
202340_x_at	2.48753	1.31471	2.48753	up	NR4A1	3164	0001938 // positive regulation of endothelial cell proliferation // inferred from mutant phenotype///0002042 // cell migration involved in sprouting angiogenesis // inferred from direct assay///0006351 // transcription, DNA-templated // inferred from electronic annotation///0006355 // regulation of transcription, DNA-templated // inferred from electronic annotation///0006366 // transcription from…	0005634 // nucleus // inferred from direct assay///0005634 // nucleus // inferred from sequence or structural similarity///0005654 // nucleoplasm // traceable author statement///0005667 // transcription factor complex // inferred from electronic annotation///0005737 // cytoplasm // inferred from direct assay///0031965 // nuclear membrane // inferred from direct assay	0001077 // transcriptional activator activity, RNA polymerase II core promoter proximal region sequence-specific binding // inferred from sequence or structural similarity///0003677 // DNA binding // inferred from sequence or structural similarity///0003700 // transcription factor activity, sequence-specific DNA binding // inferred from electronic annotation///0003707 // steroid hormone receptor …	chr12:52445246-52453284 (+) // 95.37 // q13.13
202081_at	2.03709	1.02651	2.03709	up	IER2	9592	0030182 // neuron differentiation // inferred from sequence or structural similarity///0048870 // cell motility // inferred from mutant phenotype///0071774 // response to fibroblast growth factor // inferred from sequence or structural similarity	0005634 // nucleus // inferred from direct assay///0005654 // nucleoplasm // inferred from direct assay///0005737 // cytoplasm // inferred from direct assay	0003677 // DNA binding // inferred from direct assay	chr19:13263899-13265716 (+) // 99.45 // p13.2
202037_s_at	2.15655	1.10873	2.15655	up	SFRP1	6422	0001649 // osteoblast differentiation // inferred from expression pattern///0001657 // ureteric bud development // inferred from electronic annotation///0001756 // somitogenesis // inferred from electronic annotation///0001843 // neural tube closure // inferred from electronic annotation///0001954 // positive regulation of cell-matrix adhesion // inferred from sequence or structural similarity///…	0005576 // extracellular region // traceable author statement///0005578 // proteinaceous extracellular matrix // inferred from direct assay///0005615 // extracellular space // inferred from direct assay///0005622 // intracellular // inferred from direct assay///0005829 // cytosol // inferred from direct assay///0005886 // plasma membrane // inferred from sequence or structural similarity///000998…	0004197 // cysteine-type endopeptidase activity // inferred from mutant phenotype///0004930 // G-protein coupled receptor activity // not recorded///0005109 // frizzled binding // inferred from physical interaction///0005515 // protein binding // inferred from physical interaction///0008144 // drug binding // inferred from direct assay///0008201 // heparin binding // inferred from direct assay///…	chr8:41119478-41166980 (-) // 98.81 // p11.21
202036_s_at	2.65492	1.40867	2.65492	up	SFRP1	6422	0001649 // osteoblast differentiation // inferred from expression pattern///0001657 // ureteric bud development // inferred from electronic annotation///0001756 // somitogenesis // inferred from electronic annotation///0001843 // neural tube closure // inferred from electronic annotation///0001954 // positive regulation of cell-matrix adhesion // inferred from sequence or structural similarity///…	0005576 // extracellular region // traceable author statement///0005578 // proteinaceous extracellular matrix // inferred from direct assay///0005615 // extracellular space // inferred from direct assay///0005622 // intracellular // inferred from direct assay///0005829 // cytosol // inferred from direct assay///0005886 // plasma membrane // inferred from sequence or structural similarity///000998…	0004197 // cysteine-type endopeptidase activity // inferred from mutant phenotype///0004930 // G-protein coupled receptor activity // not recorded///0005109 // frizzled binding // inferred from physical interaction///0005515 // protein binding // inferred from physical interaction///0008144 // drug binding // inferred from direct assay///0008201 // heparin binding // inferred from direct assay///…	chr8:41121846-41166971 (-) // 97.76 // p11.21
202035_s_at	2.71782	1.44245	2.71782	up	SFRP1	6422	0001649 // osteoblast differentiation // inferred from expression pattern///0001657 // ureteric bud development // inferred from electronic annotation///0001756 // somitogenesis // inferred from electronic annotation///0001843 // neural tube closure // inferred from electronic annotation///0001954 // positive regulation of cell-matrix adhesion // inferred from sequence or structural similarity///…	0005576 // extracellular region // traceable author statement///0005578 // proteinaceous extracellular matrix // inferred from direct assay///0005615 // extracellular space // inferred from direct assay///0005622 // intracellular // inferred from direct assay///0005829 // cytosol // inferred from direct assay///0005886 // plasma membrane // inferred from sequence or structural similarity///000998…	0004197 // cysteine-type endopeptidase activity // inferred from mutant phenotype///0004930 // G-protein coupled receptor activity // not recorded///0005109 // frizzled binding // inferred from physical interaction///0005515 // protein binding // inferred from physical interaction///0008144 // drug binding // inferred from direct assay///0008201 // heparin binding // inferred from direct assay///…	chr8:41119480-41166980 (-) // 98.73 // p11.21
201983_s_at	2.32295	1.21596	2.32295	up	EGFR	1956	0000165 // MAPK cascade // traceable author statement///0000186 // activation of MAPKK activity // traceable author statement///0000902 // cell morphogenesis // inferred from electronic annotation///0001503 // ossification // non-traceable author statement///0001889 // liver development // inferred from electronic annotation///0001892 // embryonic placenta development // inferred from electronic …	0000139 // Golgi membrane // inferred from electronic annotation///0005576 // extracellular region // inferred from electronic annotation///0005615 // extracellular space // non-traceable author statement///0005622 // intracellular // inferred from electronic annotation///0005634 // nucleus // inferred from direct assay///0005737 // cytoplasm // inferred from direct assay///0005768 // endosome //…	0000166 // nucleotide binding // inferred from electronic annotation///0001948 // glycoprotein binding // inferred from electronic annotation///0003682 // chromatin binding // inferred from direct assay///0003690 // double-stranded DNA binding // non-traceable author statement///0004672 // protein kinase activity // inferred from electronic annotation///0004709 // MAP kinase kinase kinase activit…	chr7:55086724-55275772 (+) // 94.82 // p11.2
201808_s_at	2.41996	1.27498	2.41996	up	ENG	2022	0000122 // negative regulation of transcription from RNA polymerase II promoter // inferred from direct assay///0001300 // chronological cell aging // inferred from electronic annotation///0001300 // chronological cell aging // inferred from expression pattern///0001525 // angiogenesis // inferred from electronic annotation///0001569 // patterning of blood vessels // inferred from sequence or str…	0005615 // extracellular space // inferred from direct assay///0005654 // nucleoplasm // inferred from direct assay///0005737 // cytoplasm // inferred from direct assay///0005925 // focal adhesion // inferred from direct assay///0009897 // external side of plasma membrane // inferred from direct assay///0009986 // cell surface // inferred from direct assay///0016020 // membrane // inferred from e…	0004888 // transmembrane signaling receptor activity // non-traceable author statement///0005024 // transforming growth factor beta-activated receptor activity // inferred from direct assay///0005072 // transforming growth factor beta receptor, cytoplasmic mediator activity // inferred from direct assay///0005114 // type II transforming growth factor beta receptor binding // inferred from physica…	chr9:130577294-130616984 (-) // 97.91 // q34.11
201694_s_at	2.93938	1.55551	2.93938	up	EGR1	1958	0000122 // negative regulation of transcription from RNA polymerase II promoter // inferred from electronic annotation///0001975 // response to amphetamine // inferred from electronic annotation///0006351 // transcription, DNA-templated // inferred from electronic annotation///0006355 // regulation of transcription, DNA-templated // inferred from electronic annotation///0006366 // transcription f…	0005634 // nucleus // inferred from direct assay///0005634 // nucleus // inferred from sequence or structural similarity///0005654 // nucleoplasm // inferred from direct assay///0005654 // nucleoplasm // traceable author statement///0005737 // cytoplasm // inferred from direct assay///0005737 // cytoplasm // inferred from sequence or structural similarity	0000976 // transcription regulatory region sequence-specific DNA binding // inferred from direct assay///0000977 // RNA polymerase II regulatory region sequence-specific DNA binding // inferred from direct assay///0000979 // RNA polymerase II core promoter sequence-specific DNA binding // inferred from electronic annotation///0000982 // transcription factor activity, RNA polymerase II core promot…	chr5:137801181-137805004 (+) // 91.0 // q31.2
201693_s_at	4.21889	2.07686	4.21889	up	EGR1	1958	0000122 // negative regulation of transcription from RNA polymerase II promoter // inferred from electronic annotation///0001975 // response to amphetamine // inferred from electronic annotation///0006351 // transcription, DNA-templated // inferred from electronic annotation///0006355 // regulation of transcription, DNA-templated // inferred from electronic annotation///0006366 // transcription f…	0005634 // nucleus // inferred from direct assay///0005634 // nucleus // inferred from sequence or structural similarity///0005654 // nucleoplasm // inferred from direct assay///0005654 // nucleoplasm // traceable author statement///0005737 // cytoplasm // inferred from direct assay///0005737 // cytoplasm // inferred from sequence or structural similarity	0000976 // transcription regulatory region sequence-specific DNA binding // inferred from direct assay///0000977 // RNA polymerase II regulatory region sequence-specific DNA binding // inferred from direct assay///0000979 // RNA polymerase II core promoter sequence-specific DNA binding // inferred from electronic annotation///0000982 // transcription factor activity, RNA polymerase II core promot…	chr5:137801167-137804992 (+) // 90.3 // q31.2
201654_s_at	2.04173	1.02979	2.04173	up	HSPG2	3339	0001523 // retinoid metabolic process // traceable author statement///0001525 // angiogenesis // inferred from electronic annotation///0001958 // endochondral ossification // inferred from electronic annotation///0002062 // chondrocyte differentiation // inferred from electronic annotation///0005975 // carbohydrate metabolic process // traceable author statement///0006024 // glycosaminoglycan bio…	0005576 // extracellular region // traceable author statement///0005578 // proteinaceous extracellular matrix // inferred from electronic annotation///0005604 // basement membrane // inferred from electronic annotation///0005605 // basal lamina // inferred from electronic annotation///0005615 // extracellular space // inferred from direct assay///0005796 // Golgi lumen // traceable author stateme…	0005509 // calcium ion binding // inferred from electronic annotation///0005515 // protein binding // inferred from physical interaction///0008022 // protein C-terminus binding // inferred from physical interaction///0046872 // metal ion binding // inferred from electronic annotation	chr1:22148739-22222804 (-) // 98.17 // p36.12
201615_x_at	2.02693	1.0193	2.02693	up	CALD1	800	0006928 // movement of cell or subcellular component // traceable author statement///0006936 // muscle contraction // traceable author statement	0005737 // cytoplasm // inferred from electronic annotation///0005829 // cytosol // traceable author statement///0005856 // cytoskeleton // traceable author statement///0005886 // plasma membrane // inferred from direct assay///0015629 // actin cytoskeleton // inferred from direct assay///0016020 // membrane // inferred from electronic annotation///0016021 // integral component of membrane // inf…	0003779 // actin binding // inferred from electronic annotation///0005515 // protein binding // inferred from physical interaction///0005516 // calmodulin binding // inferred from electronic annotation///0005523 // tropomyosin binding // traceable author statement///0017022 // myosin binding // inferred from electronic annotation	chr7:134464375-134654691 (+) // 94.06 // q33
201473_at	2.72766	1.44766	2.72766	up	JUNB	3726	0000122 // negative regulation of transcription from RNA polymerase II promoter // not recorded///0001570 // vasculogenesis // inferred from electronic annotation///0001649 // osteoblast differentiation // inferred from electronic annotation///0001701 // in utero embryonic development // inferred from electronic annotation///0001829 // trophectodermal cell differentiation // inferred from electro…	0000785 // chromatin // traceable author statement///0000790 // nuclear chromatin // not recorded///0005634 // nucleus // inferred from electronic annotation///0005654 // nucleoplasm // inferred from direct assay///0005654 // nucleoplasm // traceable author statement///0005667 // transcription factor complex // not recorded	0000977 // RNA polymerase II regulatory region sequence-specific DNA binding // inferred from electronic annotation///0000978 // RNA polymerase II core promoter proximal region sequence-specific DNA binding // not recorded///0000981 // RNA polymerase II transcription factor activity, sequence-specific DNA binding // not recorded///0001077 // transcriptional activator activity, RNA polymerase II c…	chr19:12902332-12904129 (+) // 98.27 // p13.2
201465_s_at	4.35941	2.12413	4.35941	up	JUN	3725	0001525 // angiogenesis // inferred from electronic annotation///0001774 // microglial cell activation // inferred from electronic annotation///0001836 // release of cytochrome c from mitochondria // inferred from electronic annotation///0001889 // liver development // inferred from electronic annotation///0001938 // positive regulation of endothelial cell proliferation // inferred from electroni…	0000228 // nuclear chromosome // traceable author statement///0000790 // nuclear chromatin // inferred from electronic annotation///0005634 // nucleus // inferred from direct assay///0005654 // nucleoplasm // inferred from direct assay///0005654 // nucleoplasm // traceable author statement///0005667 // transcription factor complex // not recorded///0005719 // nuclear euchromatin // inferred from …	0000978 // RNA polymerase II core promoter proximal region sequence-specific DNA binding // not recorded///0000980 // RNA polymerase II distal enhancer sequence-specific DNA binding // inferred from direct assay///0000981 // RNA polymerase II transcription factor activity, sequence-specific DNA binding // inferred by curator///0001077 // transcriptional activator activity, RNA polymerase II core …	chr1:59247716-59249688 (-) // 98.5 // p32.1
201464_x_at	2.03261	1.02333	2.03261	up	JUN	3725	0001525 // angiogenesis // inferred from electronic annotation///0001774 // microglial cell activation // inferred from electronic annotation///0001836 // release of cytochrome c from mitochondria // inferred from electronic annotation///0001889 // liver development // inferred from electronic annotation///0001938 // positive regulation of endothelial cell proliferation // inferred from electroni…	0000228 // nuclear chromosome // traceable author statement///0000790 // nuclear chromatin // inferred from electronic annotation///0005634 // nucleus // inferred from direct assay///0005654 // nucleoplasm // inferred from direct assay///0005654 // nucleoplasm // traceable author statement///0005667 // transcription factor complex // not recorded///0005719 // nuclear euchromatin // inferred from …	0000978 // RNA polymerase II core promoter proximal region sequence-specific DNA binding // not recorded///0000980 // RNA polymerase II distal enhancer sequence-specific DNA binding // inferred from direct assay///0000981 // RNA polymerase II transcription factor activity, sequence-specific DNA binding // inferred by curator///0001077 // transcriptional activator activity, RNA polymerase II core …	chr1:59246365-59249733 (-) // 98.8 // p32.1
201367_s_at	2.91505	1.54352	2.91505	up	ZFP36L2	678	0000288 // nuclear-transcribed mRNA catabolic process, deadenylation-dependent decay // inferred from electronic annotation///0006355 // regulation of transcription, DNA-templated // traceable author statement///0006402 // mRNA catabolic process // inferred from sequence or structural similarity///0008283 // cell proliferation // traceable author statement///0030097 // hemopoiesis // inferred fro…	0005634 // nucleus // inferred from sequence or structural similarity///0005737 // cytoplasm // inferred from sequence or structural similarity	0003677 // DNA binding // inferred from electronic annotation///0003700 // transcription factor activity, sequence-specific DNA binding // traceable author statement///0003723 // RNA binding // inferred from electronic annotation///0017091 // AU-rich element binding // inferred from direct assay///0035925 // mRNA 3'-UTR AU-rich region binding // inferred from electronic annotation///0044822 // po…	chr2:43449544-43453745 (-) // 90.57 // p21
201169_s_at	2.22025	1.15072	2.22025	up	BHLHE40	8553	0000122 // negative regulation of transcription from RNA polymerase II promoter // inferred from direct assay///0006351 // transcription, DNA-templated // inferred from electronic annotation///0006355 // regulation of transcription, DNA-templated // non-traceable author statement///0006357 // regulation of transcription from RNA polymerase II promoter // inferred from electronic annotation///0006…	0005634 // nucleus // inferred from direct assay///0005634 // nucleus // non-traceable author statement///0005654 // nucleoplasm // inferred from direct assay///0005730 // nucleolus // inferred from direct assay///0005737 // cytoplasm // inferred from electronic annotation///0005794 // Golgi apparatus // inferred from direct assay	0000981 // RNA polymerase II transcription factor activity, sequence-specific DNA binding // inferred from direct assay///0001078 // transcriptional repressor activity, RNA polymerase II core promoter proximal region sequence-specific binding // inferred from direct assay///0001102 // RNA polymerase II activating transcription factor binding // inferred from sequence or structural similarity///00…	chr3:5021142-5026866 (+) // 93.93 // p26.1
201149_s_at	2.22354	1.15286	2.22354	up	TIMP3	7078	0007417 // central nervous system development // inferred from electronic annotation///0007568 // aging // inferred from electronic annotation///0007601 // visual perception // inferred from electronic annotation///0009612 // response to mechanical stimulus // inferred from electronic annotation///0009725 // response to hormone // not recorded///0010033 // response to organic substance // inferre…	0005576 // extracellular region // inferred from electronic annotation///0005578 // proteinaceous extracellular matrix // not recorded///0005604 // basement membrane // inferred from electronic annotation///0005615 // extracellular space // not recorded///0005634 // nucleus // inferred from direct assay///0005737 // cytoplasm // inferred from electronic annotation///0031012 // extracellular matri…	0002020 // protease binding // not recorded///0004857 // enzyme inhibitor activity // inferred from electronic annotation///0005515 // protein binding // inferred from physical interaction///0008191 // metalloendopeptidase inhibitor activity // traceable author statement///0030414 // peptidase inhibitor activity // inferred from electronic annotation///0046872 // metal ion binding // inferred fro…	chr22:33197710-33255672 (+) // 94.92 // q12.3
201148_s_at	2.32627	1.21802	2.32627	up	TIMP3	7078	0007417 // central nervous system development // inferred from electronic annotation///0007568 // aging // inferred from electronic annotation///0007601 // visual perception // inferred from electronic annotation///0009612 // response to mechanical stimulus // inferred from electronic annotation///0009725 // response to hormone // not recorded///0010033 // response to organic substance // inferre…	0005576 // extracellular region // inferred from electronic annotation///0005578 // proteinaceous extracellular matrix // not recorded///0005604 // basement membrane // inferred from electronic annotation///0005615 // extracellular space // not recorded///0005634 // nucleus // inferred from direct assay///0005737 // cytoplasm // inferred from electronic annotation///0031012 // extracellular matri…	0002020 // protease binding // not recorded///0004857 // enzyme inhibitor activity // inferred from electronic annotation///0005515 // protein binding // inferred from physical interaction///0008191 // metalloendopeptidase inhibitor activity // traceable author statement///0030414 // peptidase inhibitor activity // inferred from electronic annotation///0046872 // metal ion binding // inferred fro…	chr22:33196807-33259030 (+) // 93.38 // q12.3
201044_x_at	3.94179	1.97885	3.94179	up	DUSP1	1843	0000188 // inactivation of MAPK activity // inferred from sequence or structural similarity///0001706 // endoderm formation // not recorded///0006470 // protein dephosphorylation // not recorded///0006979 // response to oxidative stress // traceable author statement///0007049 // cell cycle // inferred from electronic annotation///0009416 // response to light stimulus // inferred from electronic a…	0005634 // nucleus // inferred from direct assay///0005737 // cytoplasm // inferred from direct assay	0004721 // phosphoprotein phosphatase activity // inferred from electronic annotation///0004725 // protein tyrosine phosphatase activity // inferred from electronic annotation///0004726 // non-membrane spanning protein tyrosine phosphatase activity // traceable author statement///0005515 // protein binding // inferred from physical interaction///0008138 // protein tyrosine/serine/threonine phosph…	chr5:172195098-172198237 (-) // 97.39 // q35.1
201008_s_at	3.31652	1.72967	3.31652	up	TXNIP	10628	0000122 // negative regulation of transcription from RNA polymerase II promoter // inferred from electronic annotation///0006351 // transcription, DNA-templated // inferred from electronic annotation///0006355 // regulation of transcription, DNA-templated // inferred from electronic annotation///0006606 // protein import into nucleus // inferred from electronic annotation///0006979 // response to…	0005634 // nucleus // inferred from electronic annotation///0005737 // cytoplasm // inferred from direct assay///0005758 // mitochondrial intermembrane space // inferred from electronic annotation///0005829 // cytosol // traceable author statement	0004857 // enzyme inhibitor activity // inferred from electronic annotation///0005515 // protein binding // inferred from physical interaction///0031625 // ubiquitin protein ligase binding // inferred from physical interaction	chr1:145438489-145442626 (+) // 98.23 // q21.1
200917_s_at	2.63345	1.39696	2.63345	up	SRPR	6734	0006412 // translation // traceable author statement///0006613 // cotranslational protein targeting to membrane // traceable author statement///0006614 // SRP-dependent cotranslational protein targeting to membrane // traceable author statement///0006810 // transport // inferred from electronic annotation///0006886 // intracellular protein transport // inferred from electronic annotation///000815…	0005783 // endoplasmic reticulum // traceable author statement///0005785 // signal recognition particle receptor complex // inferred from electronic annotation///0005789 // endoplasmic reticulum membrane // traceable author statement///0016020 // membrane // inferred from direct assay///0016021 // integral component of membrane // traceable author statement///0070062 // extracellular exosome // i…	0000166 // nucleotide binding // inferred from electronic annotation///0003924 // GTPase activity // inferred from electronic annotation///0005047 // signal recognition particle binding // inferred from electronic annotation///0005525 // GTP binding // inferred from electronic annotation///0044822 // poly(A) RNA binding // inferred from direct assay	chr11:126132829-126138809 (-) // 97.51 // q24.2
200879_s_at	2.36001	1.2388	2.36001	up	EPAS1	2034	0001525 // angiogenesis // inferred from electronic annotation///0001666 // response to hypoxia // inferred from direct assay///0001892 // embryonic placenta development // inferred from electronic annotation///0001974 // blood vessel remodeling // inferred from electronic annotation///0002027 // regulation of heart rate // inferred from electronic annotation///0006351 // transcription, DNA-templ…	0005634 // nucleus // inferred from electronic annotation///0005654 // nucleoplasm // traceable author statement///0005667 // transcription factor complex // inferred from direct assay///0005667 // transcription factor complex // inferred from physical interaction///0005737 // cytoplasm // inferred from electronic annotation///0005829 // cytosol // traceable author statement///0016607 // nuclear …	0000981 // RNA polymerase II transcription factor activity, sequence-specific DNA binding // not recorded///0001077 // transcriptional activator activity, RNA polymerase II core promoter proximal region sequence-specific binding // inferred from electronic annotation///0003677 // DNA binding // inferred from genetic interaction///0003700 // transcription factor activity, sequence-specific DNA bin…	chr2:46524901-46611855 (+) // 99.93 // p21
200796_s_at	2.63801	1.39945	2.63801	up	MCL1	4170	0001709 // cell fate determination // non-traceable author statement///0006915 // apoptotic process // inferred from electronic annotation///0007275 // multicellular organismal development // inferred from electronic annotation///0008630 // intrinsic apoptotic signaling pathway in response to DNA damage // not recorded///0008637 // apoptotic mitochondrial changes // inferred from electronic annot…	0005634 // nucleus // inferred from direct assay///0005654 // nucleoplasm // inferred from electronic annotation///0005737 // cytoplasm // traceable author statement///0005739 // mitochondrion // inferred from direct assay///0005741 // mitochondrial outer membrane // traceable author statement///0005759 // mitochondrial matrix // inferred from electronic annotation///0005829 // cytosol // inferre…	0005515 // protein binding // inferred from physical interaction///0015266 // protein channel activity // traceable author statement///0042803 // protein homodimerization activity // not recorded///0046982 // protein heterodimerization activity // inferred from physical interaction///0051434 // BH3 domain binding // inferred from physical interaction	chr1:150547032-150552247 (-) // 98.7 // q21.3
200671_s_at	2.37124	1.24564	2.37124	up	SPTBN1	6711	0000165 // MAPK cascade // traceable author statement///0000186 // activation of MAPKK activity // traceable author statement///0000281 // mitotic cytokinesis // inferred from mutant phenotype///0007009 // plasma membrane organization // inferred from mutant phenotype///0007173 // epidermal growth factor receptor signaling pathway // traceable author statement///0007182 // common-partner SMAD pro…	0005634 // nucleus // inferred from electronic annotation///0005730 // nucleolus // inferred from direct assay///0005737 // cytoplasm // inferred from direct assay///0005829 // cytosol // traceable author statement///0005856 // cytoskeleton // inferred from electronic annotation///0005886 // plasma membrane // inferred from electronic annotation///0008091 // spectrin // inferred from electronic a…	0003779 // actin binding // inferred from electronic annotation///0005200 // structural constituent of cytoskeleton // inferred from mutant phenotype///0005515 // protein binding // inferred from physical interaction///0005516 // calmodulin binding // inferred from electronic annotation///0005543 // phospholipid binding // inferred from electronic annotation///0030506 // ankyrin binding // inferr…	chr2:54753506-54896146 (+) // 95.89 // p16.2
200598_s_at	2.18019	1.12446	2.18019	up	HSP90B1	7184	0001666 // response to hypoxia // inferred from direct assay///0002224 // toll-like receptor signaling pathway // traceable author statement///0006457 // protein folding // inferred from electronic annotation///0006898 // receptor-mediated endocytosis // traceable author statement///0006950 // response to stress // inferred from electronic annotation///0015031 // protein transport // non-traceabl…	0005576 // extracellular region // traceable author statement///0005634 // nucleus // inferred from direct assay///0005783 // endoplasmic reticulum // inferred from direct assay///0005783 // endoplasmic reticulum // traceable author statement///0005788 // endoplasmic reticulum lumen // inferred from direct assay///0005788 // endoplasmic reticulum lumen // traceable author statement///0005789 // e…	0000166 // nucleotide binding // inferred from electronic annotation///0003723 // RNA binding // inferred from direct assay///0005509 // calcium ion binding // traceable author statement///0005515 // protein binding // inferred from physical interaction///0005524 // ATP binding // inferred from electronic annotation///0019903 // protein phosphatase binding // inferred from direct assay///0046790 …	chr12:104324159-104341704 (+) // 88.64 // q23.3
222062_at	-2.21497	-1.14729	2.21497	down	IL27RA	9466	0002827 // positive regulation of T-helper 1 type immune response // inferred from electronic annotation///0002829 // negative regulation of type 2 immune response // inferred from electronic annotation///0006955 // immune response // traceable author statement///0007166 // cell surface receptor signaling pathway // traceable author statement///0032729 // positive regulation of interferon-gamma p…	0005887 // integral component of plasma membrane // traceable author statement///0016020 // membrane // inferred from electronic annotation///0016021 // integral component of membrane // inferred from electronic annotation	0004888 // transmembrane signaling receptor activity // traceable author statement///0005515 // protein binding // inferred from electronic annotation///0045509 // interleukin-27 receptor activity // inferred from electronic annotation
221671_x_at	-4.88972	-2.28975	4.88972	down	IGK///IGKC///IGKV1-5///IGKV2-24	3514///28299///28923///50802	0001895 // retina homeostasis // inferred from expression pattern///0006898 // receptor-mediated endocytosis // traceable author statement///0006910 // phagocytosis, recognition // not recorded///0006911 // phagocytosis, engulfment // not recorded///0006955 // immune response // non-traceable author statement///0006956 // complement activation // traceable author statement///0006958 // complement…	0005576 // extracellular region // non-traceable author statement///0005576 // extracellular region // traceable author statement///0005615 // extracellular space // inferred from direct assay///0005886 // plasma membrane // traceable author statement///0009897 // external side of plasma membrane // not recorded///0042571 // immunoglobulin complex, circulating // not recorded///0070062 // extrace…	0003823 // antigen binding // not recorded///0003823 // antigen binding // non-traceable author statement///0034987 // immunoglobulin receptor binding // not recorded	chr2:89156679-89442591 (-) // 91.64 // p11.2
221658_s_at	-2.96772	-1.56936	2.96772	down	IL21R	50615	0019221 // cytokine-mediated signaling pathway // inferred from electronic annotation///0030101 // natural killer cell activation // non-traceable author statement///0038114 // interleukin-21-mediated signaling pathway // non-traceable author statement	0016020 // membrane // inferred from electronic annotation///0016021 // integral component of membrane // non-traceable author statement	0001532 // interleukin-21 receptor activity // non-traceable author statement///0004896 // cytokine receptor activity // inferred from electronic annotation///0005515 // protein binding // inferred from electronic annotation	chr16:27414422-27461394 (+) // 90.3 // p12.1
221651_x_at	-4.83817	-2.27446	4.83817	down	IGK///IGKC///IGKV1-5///IGKV2-24	3514///28299///28923///50802	0001895 // retina homeostasis // inferred from expression pattern///0006898 // receptor-mediated endocytosis // traceable author statement///0006910 // phagocytosis, recognition // not recorded///0006911 // phagocytosis, engulfment // not recorded///0006955 // immune response // non-traceable author statement///0006956 // complement activation // traceable author statement///0006958 // complement…	0005576 // extracellular region // non-traceable author statement///0005576 // extracellular region // traceable author statement///0005615 // extracellular space // inferred from direct assay///0005886 // plasma membrane // traceable author statement///0009897 // external side of plasma membrane // not recorded///0042571 // immunoglobulin complex, circulating // not recorded///0070062 // extrace…	0003823 // antigen binding // not recorded///0003823 // antigen binding // non-traceable author statement///0034987 // immunoglobulin receptor binding // not recorded	chr2:89156679-89399847 (-) // 96.43 // p11.2
221601_s_at	-2.755	-1.46205	2.755	down	FCMR	9214	0002376 // immune system process // inferred from electronic annotation///0006968 // cellular defense response // traceable author statement///0043066 // negative regulation of apoptotic process // traceable author statement	0005576 // extracellular region // inferred from electronic annotation///0016020 // membrane // inferred from electronic annotation///0016021 // integral component of membrane // inferred from electronic annotation	0005515 // protein binding // inferred from electronic annotation	chr1:207077657-207095343 (-) // 99.8 // q32.1
221558_s_at	-2.59774	-1.37726	2.59774	down	LEF1	51176	0000122 // negative regulation of transcription from RNA polymerase II promoter // inferred from electronic annotation///0001569 // patterning of blood vessels // not recorded///0001649 // osteoblast differentiation // inferred from expression pattern///0001755 // neural crest cell migration // not recorded///0001756 // somitogenesis // not recorded///0001822 // kidney development // inferred fro…	0005634 // nucleus // inferred by curator///0005634 // nucleus // inferred from direct assay///0005654 // nucleoplasm // traceable author statement///0005667 // transcription factor complex // inferred from direct assay///0005737 // cytoplasm // inferred from direct assay///0032993 // protein-DNA complex // inferred from direct assay	0000977 // RNA polymerase II regulatory region sequence-specific DNA binding // inferred from direct assay///0000978 // RNA polymerase II core promoter proximal region sequence-specific DNA binding // inferred from electronic annotation///0001077 // transcriptional activator activity, RNA polymerase II core promoter proximal region sequence-specific binding // inferred from electronic annotation/…	chr4:108968700-109089578 (-) // 96.98 // q25
221530_s_at	-2.99062	-1.58044	2.99062	down	BHLHE41	79365	0000122 // negative regulation of transcription from RNA polymerase II promoter // inferred from direct assay///0006351 // transcription, DNA-templated // inferred from electronic annotation///0006355 // regulation of transcription, DNA-templated // inferred from electronic annotation///0006357 // regulation of transcription from RNA polymerase II promoter // inferred from electronic annotation//…	0005634 // nucleus // inferred from electronic annotation	0000978 // RNA polymerase II core promoter proximal region sequence-specific DNA binding // inferred from sequence or structural similarity///0000981 // RNA polymerase II transcription factor activity, sequence-specific DNA binding // inferred from electronic annotation///0001078 // transcriptional repressor activity, RNA polymerase II core promoter proximal region sequence-specific binding // in…	chr12:26272798-26278004 (-) // 92.47 // p12.1
221286_s_at	-2.34471	-1.22941	2.34471	down	MZB1	51237	0002642 // positive regulation of immunoglobulin biosynthetic process // inferred from sequence or structural similarity///0006915 // apoptotic process // inferred from electronic annotation///0008284 // positive regulation of cell proliferation // inferred from direct assay///0030888 // regulation of B cell proliferation // inferred from sequence or structural similarity///0033622 // integrin ac…	0005576 // extracellular region // inferred from direct assay///0005576 // extracellular region // inferred from electronic annotation///0005737 // cytoplasm // inferred from direct assay///0005783 // endoplasmic reticulum // inferred from electronic annotation///0005788 // endoplasmic reticulum lumen // inferred from sequence or structural similarity///0034663 // endoplasmic reticulum chaperone …	0005515 // protein binding // inferred from physical interaction	chr5:138723194-138723738 (-) // 100.0 // q31.2
220423_at	-2.56777	-1.36052	2.56777	down	PLA2G2D	26279	0002361 // CD4-positive, CD25-positive, alpha-beta regulatory T cell differentiation // inferred from electronic annotation///0006629 // lipid metabolic process // inferred from electronic annotation///0006644 // phospholipid metabolic process // traceable author statement///0006654 // phosphatidic acid biosynthetic process // traceable author statement///0006954 // inflammatory response // trace…	0005576 // extracellular region // traceable author statement///0016020 // membrane // inferred from electronic annotation///0016021 // integral component of membrane // inferred from electronic annotation	0004623 // phospholipase A2 activity // inferred from electronic annotation///0005509 // calcium ion binding // inferred from electronic annotation///0008201 // heparin binding // inferred from electronic annotation///0016787 // hydrolase activity // inferred from electronic annotation///0043395 // heparan sulfate proteoglycan binding // inferred from electronic annotation///0046872 // metal ion …	chr1:20439142-20446026 (-) // 57.17 // p36.12
220146_at	-2.00497	-1.00358	2.00497	down	TLR7	51284	0001774 // microglial cell activation // inferred from electronic annotation///0001932 // regulation of protein phosphorylation // inferred from electronic annotation///0002224 // toll-like receptor signaling pathway // traceable author statement///0002376 // immune system process // inferred from electronic annotation///0002755 // MyD88-dependent toll-like receptor signaling pathway // inferred …	0000139 // Golgi membrane // traceable author statement///0005737 // cytoplasm // inferred from direct assay///0005764 // lysosome // inferred from sequence or structural similarity///0005768 // endosome // inferred from sequence or structural similarity///0005783 // endoplasmic reticulum // inferred from sequence or structural similarity///0005789 // endoplasmic reticulum membrane // traceable a…	0003725 // double-stranded RNA binding // inferred from direct assay///0003727 // single-stranded RNA binding // inferred from sequence or structural similarity///0004888 // transmembrane signaling receptor activity // inferred from electronic annotation///0005515 // protein binding // inferred from electronic annotation///0008144 // drug binding // inferred from electronic annotation///0035197 /…	chrX:12885205-12908499 (+) // 93.85 // p22.2
219918_s_at	-2.22437	-1.1534	2.22437	down	ASPM	259266	0001764 // neuron migration // inferred from electronic annotation///0002052 // positive regulation of neuroblast proliferation // inferred from electronic annotation///0007049 // cell cycle // inferred from electronic annotation///0007051 // spindle organization // inferred from mutant phenotype///0007067 // mitotic nuclear division // inferred from electronic annotation///0007283 // spermatogen…	0000922 // spindle pole // inferred from electronic annotation///0005634 // nucleus // inferred from direct assay///0005737 // cytoplasm // inferred from electronic annotation///0005819 // spindle // inferred from electronic annotation///0005856 // cytoskeleton // inferred from electronic annotation///0005874 // microtubule // inferred from electronic annotation///0030496 // midbody // inferred f…	0005488 // binding // inferred from electronic annotation///0005515 // protein binding // inferred from electronic annotation///0005516 // calmodulin binding // inferred from electronic annotation	chr1:197053391-197071766 (-) // 99.72 // q31.3
219869_s_at	-2.67112	-1.41744	2.67112	down	SLC39A8	64116	0006810 // transport // inferred from electronic annotation///0006811 // ion transport // inferred from electronic annotation///0006829 // zinc II ion transport // inferred from mutant phenotype///0030001 // metal ion transport // inferred from electronic annotation///0055085 // transmembrane transport // traceable author statement///0070574 // cadmium ion transmembrane transport // inferred from…	0005886 // plasma membrane // traceable author statement///0016020 // membrane // inferred from electronic annotation///0016021 // integral component of membrane // inferred from electronic annotation///0031090 // organelle membrane // inferred from direct assay	0046873 // metal ion transmembrane transporter activity // inferred from electronic annotation	chr4:103184156-103266564 (-) // 93.46 // q24
219777_at	-2.0325	-1.02325	2.0325	down	GIMAP6	474344		0005737 // cytoplasm // inferred from electronic annotation///0005829 // cytosol // inferred from direct assay	0000166 // nucleotide binding // inferred from electronic annotation///0005525 // GTP binding // inferred from electronic annotation	chr7:150322465-150329407 (-) // 71.69 // q36.1
219759_at	-3.59091	-1.84435	3.59091	down	ERAP2	64167	0002250 // adaptive immune response // inferred from electronic annotation///0002376 // immune system process // inferred from electronic annotation///0002474 // antigen processing and presentation of peptide antigen via MHC class I // traceable author statement///0006508 // proteolysis // not recorded///0008217 // regulation of blood pressure // traceable author statement///0019885 // antigen pr…	0005783 // endoplasmic reticulum // inferred from electronic annotation///0005788 // endoplasmic reticulum lumen // traceable author statement///0005789 // endoplasmic reticulum membrane // inferred from electronic annotation///0016020 // membrane // inferred from electronic annotation///0016021 // integral component of membrane // inferred from electronic annotation	0004177 // aminopeptidase activity // inferred from direct assay///0008233 // peptidase activity // inferred from electronic annotation///0008237 // metallopeptidase activity // inferred from direct assay///0008270 // zinc ion binding // traceable author statement///0016787 // hydrolase activity // inferred from electronic annotation///0042277 // peptide binding // not recorded///0046872 // metal…	chr5:96215267-96253638 (+) // 90.08 // q15
219648_at	-2.8471	-1.50949	2.8471	down	MREG	55686	0030318 // melanocyte differentiation // inferred from electronic annotation///0032402 // melanosome transport // inferred from electronic annotation///0043473 // pigmentation // inferred from electronic annotation///0048066 // developmental pigmentation // inferred from electronic annotation	0005886 // plasma membrane // inferred from electronic annotation///0016020 // membrane // inferred from electronic annotation///0016324 // apical plasma membrane // inferred from electronic annotation///0042470 // melanosome // inferred from electronic annotation///0043234 // protein complex // inferred from electronic annotation	0005515 // protein binding // inferred from electronic annotation	chr2:216807527-216878315 (-) // 99.74 // q35
219386_s_at	-5.70478	-2.51217	5.70478	down	SLAMF8	56833	0033860 // regulation of NAD(P)H oxidase activity // inferred from electronic annotation///0035690 // cellular response to drug // inferred from electronic annotation///0042742 // defense response to bacterium // inferred from electronic annotation///0043549 // regulation of kinase activity // inferred from electronic annotation///0090383 // phagosome acidification // inferred from electronic ann…	0005622 // intracellular // inferred from electronic annotation///0005623 // cell // inferred from electronic annotation///0016020 // membrane // inferred from electronic annotation///0016021 // integral component of membrane // inferred from electronic annotation	0004872 // receptor activity // inferred from electronic annotation///0005515 // protein binding // inferred from electronic annotation	chr1:159796600-159807281 (+) // 90.55 // q23.2
219385_at	-2.82809	-1.49983	2.82809	down	SLAMF8	56833	0033860 // regulation of NAD(P)H oxidase activity // inferred from electronic annotation///0035690 // cellular response to drug // inferred from electronic annotation///0042742 // defense response to bacterium // inferred from electronic annotation///0043549 // regulation of kinase activity // inferred from electronic annotation///0090383 // phagosome acidification // inferred from electronic ann…	0005623 // cell // inferred from electronic annotation///0016020 // membrane // inferred from electronic annotation///0016021 // integral component of membrane // inferred from electronic annotation		chr1:159796600-159807281 (+) // 90.55 // q23.2
219243_at	-2.02303	-1.01652	2.02303	down	GIMAP4	55303		0005737 // cytoplasm // inferred from electronic annotation///0005829 // cytosol // inferred from direct assay	0000166 // nucleotide binding // inferred from electronic annotation///0005525 // GTP binding // inferred from electronic annotation	chr7:150264495-150271040 (+) // 96.37 // q36.1
219118_at	-2.47463	-1.30721	2.47463	down	FKBP11	51303	0000413 // protein peptidyl-prolyl isomerization // not recorded///0006457 // protein folding // inferred from electronic annotation///0008152 // metabolic process // inferred from electronic annotation///0061077 // chaperone-mediated protein folding // not recorded	0005737 // cytoplasm // ---///0005789 // endoplasmic reticulum membrane // not recorded///0016020 // membrane // inferred from direct assay///0016021 // integral component of membrane // inferred from electronic annotation	0003755 // peptidyl-prolyl cis-trans isomerase activity // not recorded///0005528 // FK506 binding // not recorded///0016853 // isomerase activity // inferred from electronic annotation	chr12:49315742-49319275 (-) // 88.86 // q13.12
218039_at	-2.19431	-1.13377	2.19431	down	NUSAP1	51203	0000070 // mitotic sister chromatid segregation // inferred from direct assay///0000226 // microtubule cytoskeleton organization // inferred from electronic annotation///0000281 // mitotic cytokinesis // inferred from direct assay///0007049 // cell cycle // inferred from electronic annotation///0007067 // mitotic nuclear division // inferred from electronic annotation///0007076 // mitotic chromos…	0005634 // nucleus // inferred from direct assay///0005694 // chromosome // inferred from electronic annotation///0005730 // nucleolus // inferred from direct assay///0005737 // cytoplasm // inferred from direct assay///0005819 // spindle // inferred from electronic annotation///0005856 // cytoskeleton // inferred from electronic annotation///0005874 // microtubule // inferred from electronic ann…	0003677 // DNA binding // inferred from electronic annotation///0005515 // protein binding // inferred from physical interaction///0008017 // microtubule binding // not recorded///0044822 // poly(A) RNA binding // inferred from direct assay	chr15:41625087-41673243 (+) // 97.13 // q15.1
217933_s_at	-2.22575	-1.15429	2.22575	down	LAP3	51056	0006508 // proteolysis // non-traceable author statement///0019538 // protein metabolic process // inferred from electronic annotation	0005622 // intracellular // inferred from electronic annotation///0005634 // nucleus // inferred from direct assay///0005654 // nucleoplasm // inferred from direct assay///0005737 // cytoplasm // inferred from direct assay///0005739 // mitochondrion // inferred from electronic annotation///0005802 // trans-Golgi network // inferred from electronic annotation///0005925 // focal adhesion // inferre…	0004177 // aminopeptidase activity // non-traceable author statement///0008233 // peptidase activity // inferred from electronic annotation///0008235 // metalloexopeptidase activity // non-traceable author statement///0016787 // hydrolase activity // inferred from electronic annotation///0030145 // manganese ion binding // inferred from electronic annotation///0046872 // metal ion binding // infe…	chr4:17578945-17609590 (+) // 95.58 // p15.32
217480_x_at	-5.2211	-2.38435	5.2211	down	IGKV1OR1-1///IGKV1OR10-1///IGKV1OR2-1///IGKV1OR2-118	3525///3531///339562///642424				chr10:42680769-42681237 (+) // 96.58 // q11.21///chr2:90458194-90458669 (+) // 99.15 // p11.2///chr2:91678896-91679371 (+) // 99.15 // p11.1///chr2:92005804-92006272 (+) // 96.3 // p11.1///chr9:42751541-42752482 (+) // 89.46 // p12///chr2:92222549-92223017 (-) // 96.3 // p11.1///chr22:17385110-17415105 (-) // 97.44 // q11.1///chr9:69777478-69777950 (-) // 88.6 // q21.11///chr9:70394617-70395089 (…
217418_x_at	-3.28959	-1.71791	3.28959	down	MS4A1	931	0006959 // humoral immune response // non-traceable author statement///0042100 // B cell proliferation // non-traceable author statement///0042113 // B cell activation // inferred from electronic annotation	0005615 // extracellular space // inferred from direct assay///0005886 // plasma membrane // inferred from electronic annotation///0005887 // integral component of plasma membrane // non-traceable author statement///0009897 // external side of plasma membrane // inferred from electronic annotation///0016020 // membrane // inferred from electronic annotation///0016021 // integral component of memb…	0005154 // epidermal growth factor receptor binding // inferred from electronic annotation///0005515 // protein binding // inferred from physical interaction///0023026 // MHC class II protein complex binding // inferred from direct assay	chr11:60223345-60236385 (+) // 96.61 // q12.2
217378_x_at	-6.02016	-2.5898	6.02016	down	IGKV1OR2-108	28862				chr2:114164151-114164447 (+) // 100.0 // q13
217235_x_at	-5.00259	-2.32268	5.00259	down	IGLV@	3546				chr22:23135195-23235998 (+) // 96.65 // q11.22
217148_x_at	-5.29855	-2.4056	5.29855	down	IGLV2-14	28815	0000281 // mitotic cytokinesis // inferred from genetic interaction///0006855 // drug transmembrane transport // inferred from direct assay///0006898 // receptor-mediated endocytosis // traceable author statement///0006910 // phagocytosis, recognition // not recorded///0006911 // phagocytosis, engulfment // not recorded///0006915 // apoptotic process // inferred from electronic annotation///00069…	0000922 // spindle pole // inferred from electronic annotation///0005576 // extracellular region // traceable author statement///0005615 // extracellular space // inferred from direct assay///0005737 // cytoplasm // inferred from direct assay///0005737 // cytoplasm // inferred from electronic annotation///0005813 // centrosome // inferred from direct assay///0005819 // spindle // inferred from el…	0003823 // antigen binding // not recorded///0003823 // antigen binding // non-traceable author statement///0005515 // protein binding // inferred from physical interaction///0034987 // immunoglobulin receptor binding // not recorded	chr22:23101403-23101698 (+) // 89.12 // q11.22
217022_s_at	-7.91673	-2.9849	7.91673	down	IGH///IGHA1///IGHA2	3492///3493///3494	0001895 // retina homeostasis // inferred from expression pattern///0003094 // glomerular filtration // inferred from mutant phenotype///0006898 // receptor-mediated endocytosis // traceable author statement///0006910 // phagocytosis, recognition // not recorded///0006911 // phagocytosis, engulfment // not recorded///0006955 // immune response // non-traceable author statement///0006958 // comple…	0005576 // extracellular region // traceable author statement///0005615 // extracellular space // inferred from direct assay///0009897 // external side of plasma membrane // not recorded///0070062 // extracellular exosome // inferred from direct assay///0071748 // monomeric IgA immunoglobulin complex // inferred from direct assay///0071751 // secretory IgA immunoglobulin complex // inferred from …	0003823 // antigen binding // not recorded///0003823 // antigen binding // non-traceable author statement///0003823 // antigen binding // traceable author statement///0034987 // immunoglobulin receptor binding // inferred from direct assay	chr14:106173474-106518511 (-) // 86.68 // q32.33
216984_x_at	-4.37531	-2.12939	4.37531	down	IGLJ3	28831				chr22:23101403-23241835 (+) // 97.6 // q11.22
216920_s_at	-2.33163	-1.22134	2.33163	down	TARP///TRGC1///TRGC2///TRGV9	6966///6967///6983///445347	0006955 // immune response // non-traceable author statement///0007165 // signal transduction // non-traceable author statement	0005886 // plasma membrane // non-traceable author statement///0005887 // integral component of plasma membrane // non-traceable author statement///0016020 // membrane // inferred from electronic annotation///0016021 // integral component of membrane // inferred from electronic annotation	0004888 // transmembrane signaling receptor activity // non-traceable author statement///0042287 // MHC protein binding // non-traceable author statement///0042605 // peptide antigen binding // non-traceable author statement	chr7:38279179-38398616 (-) // 99.79 // p14.1
216899_s_at	-2.02635	-1.01888	2.02635	down	SKAP2	8935	0002757 // immune response-activating signal transduction // not recorded///0006461 // protein complex assembly // traceable author statement///0007165 // signal transduction // traceable author statement///0008285 // negative regulation of cell proliferation // inferred from electronic annotation///0009967 // positive regulation of signal transduction // traceable author statement///0042113 // B…	0005654 // nucleoplasm // inferred from direct assay///0005737 // cytoplasm // inferred from direct assay///0005829 // cytosol // traceable author statement///0005886 // plasma membrane // inferred from direct assay	0005070 // SH3/SH2 adaptor activity // traceable author statement///0005515 // protein binding // inferred from physical interaction	chr7:26709718-26779560 (-) // 100.0 // p15.2
216853_x_at	-3.84327	-1.94233	3.84327	down	IGLJ3///IGLL5///IGLV3-19	28797///28831///100423062	0000281 // mitotic cytokinesis // inferred from genetic interaction///0006855 // drug transmembrane transport // inferred from direct assay///0006898 // receptor-mediated endocytosis // not recorded///0006910 // phagocytosis, recognition // not recorded///0006911 // phagocytosis, engulfment // not recorded///0006915 // apoptotic process // inferred from electronic annotation///0006955 // immune r…	0000922 // spindle pole // inferred from electronic annotation///0005576 // extracellular region // traceable author statement///0005615 // extracellular space // inferred from direct assay///0005737 // cytoplasm // inferred from direct assay///0005737 // cytoplasm // inferred from electronic annotation///0005813 // centrosome // inferred from direct assay///0005819 // spindle // inferred from el…	0003823 // antigen binding // not recorded///0005515 // protein binding // inferred from physical interaction///0034987 // immunoglobulin receptor binding // not recorded	chr22:23063353-23063631 (+) // 86.52 // q11.22
216573_at	-2.11911	-1.08346	2.11911	down	IGLL5///IGLV1-40///IGLV1-44///IGLV1-50	28821///28823///28825///100423062	0006898 // receptor-mediated endocytosis // not recorded///0006910 // phagocytosis, recognition // not recorded///0006911 // phagocytosis, engulfment // not recorded///0006958 // complement activation, classical pathway // not recorded///0038095 // Fc-epsilon receptor signaling pathway // not recorded///0038096 // Fc-gamma receptor signaling pathway involved in phagocytosis // not recorded///0042…	0009897 // external side of plasma membrane // not recorded///0042571 // immunoglobulin complex, circulating // not recorded///0070062 // extracellular exosome // inferred from direct assay///0072562 // blood microparticle // not recorded	0003823 // antigen binding // not recorded///0034987 // immunoglobulin receptor binding // not recorded	chr22:22764315-22764607 (+) // 82.93 // q11.22
216560_x_at	-6.07072	-2.60187	6.07072	down	IGLV3-10	28803	0006898 // receptor-mediated endocytosis // traceable author statement///0006910 // phagocytosis, recognition // not recorded///0006911 // phagocytosis, engulfment // not recorded///0006955 // immune response // non-traceable author statement///0006956 // complement activation // traceable author statement///0006958 // complement activation, classical pathway // traceable author statement///00380…	0005576 // extracellular region // traceable author statement///0005615 // extracellular space // inferred from direct assay///0005886 // plasma membrane // traceable author statement///0009897 // external side of plasma membrane // not recorded///0042571 // immunoglobulin complex, circulating // not recorded///0070062 // extracellular exosome // inferred from direct assay///0072562 // blood micr…	0003823 // antigen binding // not recorded///0003823 // antigen binding // non-traceable author statement///0005515 // protein binding // inferred from physical interaction///0034987 // immunoglobulin receptor binding // not recorded	chr22:23154488-23154778 (+) // 100.0 // q11.22
216557_x_at	-3.93923	-1.97791	3.93923	down	IGHA1///IGHD///IGHG1///IGHG3///IGHM///IGHV3-21///IGHV3-48///IGHV3-71///IGHV4-31	3493///3495///3500///3502///3507///28396///28411///28424///28444	0000122 // negative regulation of transcription from RNA polymerase II promoter // inferred from direct assay///0001895 // retina homeostasis // inferred from expression pattern///0002250 // adaptive immune response // inferred from direct assay///0002757 // immune response-activating signal transduction // not recorded///0002757 // immune response-activating signal transduction // ---///0003094 …	0005576 // extracellular region // traceable author statement///0005615 // extracellular space // inferred from direct assay///0005634 // nucleus // inferred from direct assay///0005634 // nucleus // inferred from electronic annotation///0005654 // nucleoplasm // inferred from direct assay///0005654 // nucleoplasm // traceable author statement///0005737 // cytoplasm // inferred from direct assay/…	0003697 // single-stranded DNA binding // inferred from direct assay///0003823 // antigen binding // not recorded///0003823 // antigen binding // non-traceable author statement///0003823 // antigen binding // traceable author statement///0004402 // histone acetyltransferase activity // inferred from direct assay///0005070 // SH3/SH2 adaptor activity // traceable author statement///0005515 // prot…	chr14:106691672-106691896 (-) // 74.66 // q32.33
216541_x_at	-2.71042	-1.43852	2.71042	down	IGHA1///IGHG1///IGHG3///IGHM///IGHV1-69///IGHV1-69-2	3493///3500///3502///3507///28458///28461	0001895 // retina homeostasis // inferred from expression pattern///0002250 // adaptive immune response // inferred from direct assay///0003094 // glomerular filtration // inferred from mutant phenotype///0006898 // receptor-mediated endocytosis // traceable author statement///0006898 // receptor-mediated endocytosis // not recorded///0006910 // phagocytosis, recognition // not recorded///0006911…	0005576 // extracellular region // traceable author statement///0005615 // extracellular space // inferred from direct assay///0005886 // plasma membrane // traceable author statement///0005887 // integral component of plasma membrane // non-traceable author statement///0009897 // external side of plasma membrane // not recorded///0009986 // cell surface // inferred from direct assay///0016020 //…	0003697 // single-stranded DNA binding // inferred from direct assay///0003823 // antigen binding // not recorded///0003823 // antigen binding // non-traceable author statement///0003823 // antigen binding // traceable author statement///0005515 // protein binding // inferred from physical interaction///0031210 // phosphatidylcholine binding // inferred from direct assay///0034987 // immunoglobul…	chr14:107169929-107170155 (-) // 84.77 // q32.33
216510_x_at	-5.55089	-2.47272	5.55089	down	IGHA1///IGHG1///IGHM///IGHV3-23///IGHV4-31///IGK///ZCWPW2	3493///3500///3507///28396///28442///50802///152098	0000122 // negative regulation of transcription from RNA polymerase II promoter // inferred from direct assay///0001895 // retina homeostasis // inferred from expression pattern///0002250 // adaptive immune response // inferred from direct assay///0002757 // immune response-activating signal transduction // not recorded///0002757 // immune response-activating signal transduction // ---///0003094 …	0005576 // extracellular region // traceable author statement///0005576 // extracellular region // non-traceable author statement///0005615 // extracellular space // inferred from direct assay///0005634 // nucleus // inferred from direct assay///0005634 // nucleus // inferred from electronic annotation///0005654 // nucleoplasm // inferred from direct assay///0005654 // nucleoplasm // traceable au…	0003697 // single-stranded DNA binding // inferred from direct assay///0003823 // antigen binding // not recorded///0003823 // antigen binding // non-traceable author statement///0003823 // antigen binding // traceable author statement///0004402 // histone acetyltransferase activity // inferred from direct assay///0005070 // SH3/SH2 adaptor activity // traceable author statement///0005515 // prot…	chr14:106725200-106725371 (-) // 80.58 // q32.33
216491_x_at	-7.05108	-2.81784	7.05108	down	IGHM	3507	0001895 // retina homeostasis // inferred from expression pattern///0002250 // adaptive immune response // inferred from direct assay///0006898 // receptor-mediated endocytosis // not recorded///0006910 // phagocytosis, recognition // not recorded///0006911 // phagocytosis, engulfment // not recorded///0006955 // immune response // non-traceable author statement///0006956 // complement activation…	0005576 // extracellular region // traceable author statement///0005576 // extracellular region // inferred from electronic annotation///0005615 // extracellular space // inferred from direct assay///0005886 // plasma membrane // traceable author statement///0005887 // integral component of plasma membrane // non-traceable author statement///0009897 // external side of plasma membrane // not reco…	0003697 // single-stranded DNA binding // inferred from direct assay///0003823 // antigen binding // not recorded///0005515 // protein binding // inferred from physical interaction///0031210 // phosphatidylcholine binding // inferred from direct assay///0034987 // immunoglobulin receptor binding // inferred from direct assay///0042834 // peptidoglycan binding // inferred from direct assay	chr14:106478108-106478400 (-) // 90.97 // q32.33
216401_x_at	-7.67685	-2.94051	7.67685	down	IGKV1-37///IGKV1D-37	28894///28931				chr2:89923741-89924030 (+) // 92.31 // p11.2///chr2:89161046-89597303 (-) // 99.68 // p11.2
216365_x_at	-2.69854	-1.43218	2.69854	down	IGLJ3///IGLL5///IGLV3-19	28797///28831///100423062	0006898 // receptor-mediated endocytosis // not recorded///0006910 // phagocytosis, recognition // not recorded///0006911 // phagocytosis, engulfment // not recorded///0006958 // complement activation, classical pathway // not recorded///0038095 // Fc-epsilon receptor signaling pathway // not recorded///0038096 // Fc-gamma receptor signaling pathway involved in phagocytosis // not recorded///0042…	0009897 // external side of plasma membrane // not recorded///0042571 // immunoglobulin complex, circulating // not recorded///0070062 // extracellular exosome // inferred from direct assay///0072562 // blood microparticle // not recorded	0003823 // antigen binding // not recorded///0034987 // immunoglobulin receptor binding // not recorded	chr22:23063372-23063638 (+) // 85.03 // q11.22
216252_x_at	-2.11111	-1.078	2.11111	down	FAS	355	0002377 // immunoglobulin production // inferred from electronic annotation///0003014 // renal system process // inferred from electronic annotation///0006461 // protein complex assembly // traceable author statement///0006915 // apoptotic process // inferred from direct assay///0006915 // apoptotic process // traceable author statement///0006919 // activation of cysteine-type endopeptidase activ…	0005576 // extracellular region // inferred from electronic annotation///0005634 // nucleus // inferred from direct assay///0005737 // cytoplasm // inferred from direct assay///0005829 // cytosol // non-traceable author statement///0005886 // plasma membrane // inferred from direct assay///0005886 // plasma membrane // inferred from mutant phenotype///0005886 // plasma membrane // traceable autho…	0004871 // signal transducer activity // traceable author statement///0004872 // receptor activity // non-traceable author statement///0004888 // transmembrane signaling receptor activity // inferred from electronic annotation///0005031 // tumor necrosis factor-activated receptor activity // not recorded///0005515 // protein binding // inferred from physical interaction///0019900 // kinase bindin…	chr10:90750841-90774207 (+) // 96.23 // q23.31
216207_x_at	-8.18811	-3.03353	8.18811	down	IGKV1D-13	28902				chr2:90192947-90193426 (+) // 100.0 // p11.2///chr2:89345484-89345963 (-) // 100.0 // p11.2///chr2:89309477-89309954 (-) // 95.47 // p11.2///chr2:89265779-89266257 (-) // 94.9 // p11.2///chr2:89291926-89619857 (-) // 94.9 // p11.2
215946_x_at	-3.04955	-1.6086	3.04955	down	IGLL3P	91353				chr22:25714222-25716189 (+) // 96.16 // q11.23///chr22:23915316-23982614 (-) // 93.66 // q11.23
215867_x_at	-2.29074	-1.19581	2.29074	down	CA12	771	0006730 // one-carbon metabolic process // inferred from electronic annotation///0015701 // bicarbonate transport // traceable author statement///0044281 // small molecule metabolic process // traceable author statement///0055064 // chloride ion homeostasis // inferred from mutant phenotype	0005886 // plasma membrane // traceable author statement///0016020 // membrane // inferred from electronic annotation///0016021 // integral component of membrane // inferred from electronic annotation	0004089 // carbonate dehydratase activity // inferred from electronic annotation///0008270 // zinc ion binding // inferred from electronic annotation///0016829 // lyase activity // inferred from electronic annotation///0046872 // metal ion binding // inferred from electronic annotation	chr16:71776184-71807405 (-) // 51.63 // q22.2
215806_x_at	-2.4647	-1.30141	2.4647	down	TARP///TRGC1///TRGC2///TRGV9	6966///6967///6983///445347	0006955 // immune response // non-traceable author statement///0007165 // signal transduction // non-traceable author statement	0005886 // plasma membrane // non-traceable author statement///0005887 // integral component of plasma membrane // non-traceable author statement///0016020 // membrane // inferred from electronic annotation///0016021 // integral component of membrane // inferred from electronic annotation	0004888 // transmembrane signaling receptor activity // non-traceable author statement///0042287 // MHC protein binding // non-traceable author statement///0042605 // peptide antigen binding // non-traceable author statement	chr7:38279187-38398583 (-) // 98.94 // p14.1
215719_x_at	-2.35525	-1.23588	2.35525	down	FAS	355	0002377 // immunoglobulin production // inferred from electronic annotation///0003014 // renal system process // inferred from electronic annotation///0006461 // protein complex assembly // traceable author statement///0006915 // apoptotic process // inferred from direct assay///0006915 // apoptotic process // traceable author statement///0006919 // activation of cysteine-type endopeptidase activ…	0005576 // extracellular region // inferred from electronic annotation///0005634 // nucleus // inferred from direct assay///0005737 // cytoplasm // inferred from direct assay///0005829 // cytosol // non-traceable author statement///0005886 // plasma membrane // inferred from direct assay///0005886 // plasma membrane // inferred from mutant phenotype///0005886 // plasma membrane // traceable autho…	0004871 // signal transducer activity // traceable author statement///0004872 // receptor activity // non-traceable author statement///0004888 // transmembrane signaling receptor activity // inferred from electronic annotation///0005031 // tumor necrosis factor-activated receptor activity // not recorded///0005515 // protein binding // inferred from physical interaction///0019900 // kinase bindin…	chr10:90750608-90774341 (+) // 99.91 // q23.31
215379_x_at	-5.65728	-2.50011	5.65728	down	BMS1P20///IGLC2///IGLC3///IGLJ2///IGLJ3///IGLL5///IGLV1-44///IGLV3-19///IGLV3-25	3538///3539///28793///28797///28823///28831///28832///96610///100423062	0000281 // mitotic cytokinesis // inferred from genetic interaction///0006855 // drug transmembrane transport // inferred from direct assay///0006898 // receptor-mediated endocytosis // traceable author statement///0006898 // receptor-mediated endocytosis // not recorded///0006910 // phagocytosis, recognition // not recorded///0006911 // phagocytosis, engulfment // not recorded///0006915 // apopt…	0000922 // spindle pole // inferred from electronic annotation///0005576 // extracellular region // traceable author statement///0005615 // extracellular space // inferred from direct assay///0005737 // cytoplasm // inferred from direct assay///0005737 // cytoplasm // inferred from electronic annotation///0005813 // centrosome // inferred from direct assay///0005819 // spindle // inferred from el…	0003823 // antigen binding // not recorded///0005515 // protein binding // inferred from physical interaction///0034987 // immunoglobulin receptor binding // not recorded	chr22:23101202-23243495 (+) // 77.28 // q11.22
215214_at	-4.06469	-2.02314	4.06469	down	IGLV3-25	28793	0006898 // receptor-mediated endocytosis // traceable author statement///0006910 // phagocytosis, recognition // ---///0006910 // phagocytosis, recognition // not recorded///0006911 // phagocytosis, engulfment // ---///0006911 // phagocytosis, engulfment // not recorded///0006955 // immune response // non-traceable author statement///0006956 // complement activation // traceable author statement/…	0005576 // extracellular region // traceable author statement///0005615 // extracellular space // inferred from direct assay///0005886 // plasma membrane // traceable author statement///0009897 // external side of plasma membrane // ---///0009897 // external side of plasma membrane // not recorded///0042571 // immunoglobulin complex, circulating // ---///0042571 // immunoglobulin complex, circula…	0003823 // antigen binding // ---///0003823 // antigen binding // inferred from electronic annotation///0003823 // antigen binding // not recorded///0003823 // antigen binding // non-traceable author statement///0005515 // protein binding // inferred from physical interaction///0034987 // immunoglobulin receptor binding // ---///0034987 // immunoglobulin receptor binding // not recorded	chr22:23029226-23237699 (+) // 90.24 // q11.22
215176_x_at	-12.9958	-3.69997	12.9958	down	IGKV1-39///IGKV1D-39	28893///28930	0001895 // retina homeostasis // inferred from expression pattern///0006898 // receptor-mediated endocytosis // traceable author statement///0006910 // phagocytosis, recognition // not recorded///0006911 // phagocytosis, engulfment // not recorded///0006955 // immune response // non-traceable author statement///0006956 // complement activation // traceable author statement///0006958 // complement…	0005576 // extracellular region // non-traceable author statement///0005576 // extracellular region // traceable author statement///0005615 // extracellular space // inferred from direct assay///0005886 // plasma membrane // traceable author statement///0009897 // external side of plasma membrane // not recorded///0042571 // immunoglobulin complex, circulating // not recorded///0070062 // extrace…	0003823 // antigen binding // not recorded///0003823 // antigen binding // non-traceable author statement///0034987 // immunoglobulin receptor binding // not recorded	chr2:89157154-89619827 (-) // 90.1 // p11.2
215121_x_at	-5.82802	-2.54301	5.82802	down	CYAT1///IGLC1///IGLC2///IGLC3///IGLC7///IGLJ3///IGLL5///IGLV1-44///IGLV3-25///IGLV4-3	3537///3538///3539///28786///28793///28823///28831///28834///100290481///100423062	0000281 // mitotic cytokinesis // inferred from genetic interaction///0006855 // drug transmembrane transport // inferred from direct assay///0006898 // receptor-mediated endocytosis // traceable author statement///0006898 // receptor-mediated endocytosis // not recorded///0006910 // phagocytosis, recognition // not recorded///0006911 // phagocytosis, engulfment // not recorded///0006915 // apopt…	0000922 // spindle pole // inferred from electronic annotation///0005576 // extracellular region // traceable author statement///0005615 // extracellular space // inferred from direct assay///0005737 // cytoplasm // inferred from direct assay///0005737 // cytoplasm // inferred from electronic annotation///0005813 // centrosome // inferred from direct assay///0005819 // spindle // inferred from el…	0003823 // antigen binding // not recorded///0003823 // antigen binding // non-traceable author statement///0005515 // protein binding // inferred from physical interaction///0034987 // immunoglobulin receptor binding // not recorded	chr22:22735134-23249151 (+) // 91.57 // q11.22
214973_x_at	-4.48049	-2.16366	4.48049	down	IGHD	3495	0001895 // retina homeostasis // inferred from expression pattern///0002250 // adaptive immune response // inferred from direct assay///0006898 // receptor-mediated endocytosis // not recorded///0006910 // phagocytosis, recognition // not recorded///0006911 // phagocytosis, engulfment // not recorded///0006955 // immune response // non-traceable author statement///0006956 // complement activation…	0005576 // extracellular region // inferred from electronic annotation///0005576 // extracellular region // traceable author statement///0005615 // extracellular space // inferred from direct assay///0005886 // plasma membrane // traceable author statement///0005887 // integral component of plasma membrane // non-traceable author statement///0009897 // external side of plasma membrane // not reco…	0003697 // single-stranded DNA binding // inferred from direct assay///0003823 // antigen binding // not recorded///0003823 // antigen binding // non-traceable author statement///0005515 // protein binding // inferred from physical interaction///0031210 // phosphatidylcholine binding // inferred from direct assay///0034987 // immunoglobulin receptor binding // not recorded///0042834 // peptidogly…	chr14:106552284-106552797 (-) // 96.13 // q32.33
214916_x_at	-2.82024	-1.49582	2.82024	down	IGHA1///IGHA2///IGHG1///IGHG3///IGHJ4///IGHM///IGHV3-23///IGHV4-31///IGK///ZCWPW2	3493///3494///3500///3502///3507///28396///28442///28477///50802///152098	0000122 // negative regulation of transcription from RNA polymerase II promoter // inferred from direct assay///0000187 // activation of MAPK activity // inferred from electronic annotation///0001895 // retina homeostasis // inferred from expression pattern///0002250 // adaptive immune response // inferred from direct assay///0002455 // humoral immune response mediated by circulating immunoglobul…	0005576 // extracellular region // traceable author statement///0005576 // extracellular region // non-traceable author statement///0005615 // extracellular space // inferred from direct assay///0005634 // nucleus // inferred from direct assay///0005634 // nucleus // inferred from electronic annotation///0005654 // nucleoplasm // inferred from direct assay///0005654 // nucleoplasm // traceable au…	0003697 // single-stranded DNA binding // inferred from direct assay///0003823 // antigen binding // not recorded///0003823 // antigen binding // non-traceable author statement///0003823 // antigen binding // traceable author statement///0004402 // histone acetyltransferase activity // inferred from direct assay///0004888 // transmembrane signaling receptor activity // inferred from electronic an…	chr14:106322170-106725718 (-) // 91.07 // q32.33
214836_x_at	-3.72054	-1.89551	3.72054	down	IGK///IGKC///IGKV1-5///IGKV2-28///IGKV2D-28	3514///28299///28883///28921///50802	0001895 // retina homeostasis // inferred from expression pattern///0006898 // receptor-mediated endocytosis // traceable author statement///0006910 // phagocytosis, recognition // not recorded///0006911 // phagocytosis, engulfment // not recorded///0006955 // immune response // non-traceable author statement///0006956 // complement activation // traceable author statement///0006958 // complement…	0005576 // extracellular region // non-traceable author statement///0005576 // extracellular region // traceable author statement///0005615 // extracellular space // inferred from direct assay///0005886 // plasma membrane // traceable author statement///0009897 // external side of plasma membrane // not recorded///0042571 // immunoglobulin complex, circulating // not recorded///0070062 // extrace…	0003823 // antigen binding // not recorded///0003823 // antigen binding // non-traceable author statement///0034987 // immunoglobulin receptor binding // not recorded	chr2:89156725-89521945 (-) // 88.95 // p11.2
214777_at	-6.61874	-2.72656	6.61874	down	IGKV4-1	28908	0001895 // retina homeostasis // inferred from expression pattern///0002377 // immunoglobulin production // not recorded///0006898 // receptor-mediated endocytosis // traceable author statement///0006910 // phagocytosis, recognition // not recorded///0006911 // phagocytosis, engulfment // not recorded///0006955 // immune response // not recorded///0006955 // immune response // non-traceable autho…	0005576 // extracellular region // non-traceable author statement///0005576 // extracellular region // traceable author statement///0005615 // extracellular space // inferred from direct assay///0005886 // plasma membrane // traceable author statement///0009897 // external side of plasma membrane // not recorded///0042571 // immunoglobulin complex, circulating // not recorded///0070062 // extrace…	0003823 // antigen binding // non-traceable author statement///0034987 // immunoglobulin receptor binding // not recorded	chr2:89184912-89185668 (+) // 70.17 // p11.2
214768_x_at	-10.4875	-3.3906	10.4875	down	IGKV2-28///IGKV2D-28	28883///28921	0001895 // retina homeostasis // inferred from expression pattern///0006898 // receptor-mediated endocytosis // traceable author statement///0006910 // phagocytosis, recognition // not recorded///0006911 // phagocytosis, engulfment // not recorded///0006955 // immune response // non-traceable author statement///0006956 // complement activation // traceable author statement///0006958 // complement…	0005576 // extracellular region // non-traceable author statement///0005576 // extracellular region // traceable author statement///0005615 // extracellular space // inferred from direct assay///0005886 // plasma membrane // traceable author statement///0009897 // external side of plasma membrane // not recorded///0042571 // immunoglobulin complex, circulating // not recorded///0070062 // extrace…	0003823 // antigen binding // not recorded///0003823 // antigen binding // non-traceable author statement///0034987 // immunoglobulin receptor binding // not recorded	chr2:89157089-89521942 (-) // 80.45 // p11.2
214677_x_at	-8.62072	-3.10781	8.62072	down	CYAT1///IGLC1///IGLC2///IGLC3///IGLJ3///IGLV1-44///IGLV3-25///IGLV4-3	3537///3538///3539///28786///28793///28823///28831///100290481	0000281 // mitotic cytokinesis // inferred from genetic interaction///0001895 // retina homeostasis // inferred from expression pattern///0002250 // adaptive immune response // inferred from direct assay///0006855 // drug transmembrane transport // inferred from direct assay///0006898 // receptor-mediated endocytosis // traceable author statement///0006910 // phagocytosis, recognition // not reco…	0000922 // spindle pole // inferred from electronic annotation///0005576 // extracellular region // traceable author statement///0005615 // extracellular space // inferred from direct assay///0005737 // cytoplasm // inferred from direct assay///0005737 // cytoplasm // inferred from electronic annotation///0005813 // centrosome // inferred from direct assay///0005819 // spindle // inferred from el…	0003697 // single-stranded DNA binding // inferred from direct assay///0003823 // antigen binding // not recorded///0003823 // antigen binding // non-traceable author statement///0005515 // protein binding // inferred from physical interaction///0031210 // phosphatidylcholine binding // inferred from direct assay///0034987 // immunoglobulin receptor binding // not recorded///0042834 // peptidogly…	chr22:23243159-23243568 (+) // 42.93 // q11.22
214669_x_at	-5.18622	-2.37468	5.18622	down	IGKC	3514	0001895 // retina homeostasis // inferred from expression pattern///0006898 // receptor-mediated endocytosis // traceable author statement///0006910 // phagocytosis, recognition // not recorded///0006911 // phagocytosis, engulfment // not recorded///0006955 // immune response // non-traceable author statement///0006956 // complement activation // traceable author statement///0006958 // complement…	0005576 // extracellular region // non-traceable author statement///0005576 // extracellular region // traceable author statement///0005615 // extracellular space // inferred from direct assay///0005886 // plasma membrane // traceable author statement///0009897 // external side of plasma membrane // not recorded///0042571 // immunoglobulin complex, circulating // not recorded///0070062 // extrace…	0003823 // antigen binding // not recorded///0003823 // antigen binding // non-traceable author statement///0034987 // immunoglobulin receptor binding // not recorded	chr2:89156926-89442610 (-) // 79.92 // p11.2
214567_s_at	-2.52957	-1.33889	2.52957	down	XCL1///XCL2	6375///6846	0001916 // positive regulation of T cell mediated cytotoxicity // inferred from direct assay///0002548 // monocyte chemotaxis // not recorded///0002690 // positive regulation of leukocyte chemotaxis // inferred from sequence or structural similarity///0002725 // negative regulation of T cell cytokine production // inferred from direct assay///0002726 // positive regulation of T cell cytokine prod…	0005576 // extracellular region // traceable author statement///0005615 // extracellular space // not recorded///0005615 // extracellular space // inferred from sequence or structural similarity///0005622 // intracellular // inferred from sequence or structural similarity	0005125 // cytokine activity // inferred from electronic annotation///0005515 // protein binding // inferred from physical interaction///0008009 // chemokine activity // inferred from direct assay///0008009 // chemokine activity // inferred from electronic annotation///0042379 // chemokine receptor binding // inferred from direct assay///0042379 // chemokine receptor binding // non-traceable auth…	chr1:168545854-168550577 (+) // 98.35 // q24.2///chr1:168510070-168513223 (-) // 100.0 // q24.2
214164_x_at	-2.24219	-1.16491	2.24219	down	CA12	771	0006730 // one-carbon metabolic process // inferred from electronic annotation///0015701 // bicarbonate transport // traceable author statement///0044281 // small molecule metabolic process // traceable author statement///0055064 // chloride ion homeostasis // inferred from mutant phenotype	0005886 // plasma membrane // traceable author statement///0016020 // membrane // inferred from electronic annotation///0016021 // integral component of membrane // inferred from electronic annotation	0004089 // carbonate dehydratase activity // inferred from electronic annotation///0008270 // zinc ion binding // inferred from electronic annotation///0016829 // lyase activity // inferred from electronic annotation///0046872 // metal ion binding // inferred from electronic annotation	chr15:63615729-63616149 (-) // 94.17 // q22.2
214084_x_at	-2.60315	-1.38026	2.60315	down	NCF1	653361	0001878 // response to yeast // inferred from electronic annotation///0001909 // leukocyte mediated cytotoxicity // inferred from electronic annotation///0002474 // antigen processing and presentation of peptide antigen via MHC class I // traceable author statement///0002479 // antigen processing and presentation of exogenous peptide antigen via MHC class I, TAP-dependent // traceable author stat…	0005737 // cytoplasm // inferred from electronic annotation///0005829 // cytosol // inferred from direct assay///0005829 // cytosol // traceable author statement///0016020 // membrane // inferred from electronic annotation///0019898 // extrinsic component of membrane // inferred from direct assay///0032010 // phagolysosome // traceable author statement///0043020 // NADPH oxidase complex // inferr…	0005515 // protein binding // inferred from physical interaction///0008289 // lipid binding // inferred from electronic annotation///0008942 // nitrite reductase [NAD(P)H] activity // inferred from electronic annotation///0009055 // electron carrier activity // traceable author statement///0016175 // superoxide-generating NADPH oxidase activity // inferred from mutant phenotype///0017124 // SH3 d…	chr7:72634652-72650039 (+) // 96.2 // q11.23
213915_at	-2.3924	-1.25846	2.3924	down	NKG7	4818		0005886 // plasma membrane // inferred from electronic annotation///0005887 // integral component of plasma membrane // traceable author statement///0016020 // membrane // inferred from electronic annotation///0016021 // integral component of membrane // inferred from electronic annotation	0005515 // protein binding // inferred from physical interaction	chr19:51874873-51875969 (-) // 87.75 // q13.41
213909_at	-4.71404	-2.23696	4.71404	down	LRRC15	131578	0030335 // positive regulation of cell migration // inferred from mutant phenotype///0046813 // receptor-mediated virion attachment to host cell // inferred from mutant phenotype///0090005 // negative regulation of establishment of protein localization to plasma membrane // inferred from mutant phenotype	0005622 // intracellular // inferred from electronic annotation///0016020 // membrane // inferred from electronic annotation///0016021 // integral component of membrane // inferred from electronic annotation///0070062 // extracellular exosome // inferred from direct assay	0001968 // fibronectin binding // inferred from direct assay///0005515 // protein binding // inferred from electronic annotation///0005518 // collagen binding // inferred from direct assay///0043236 // laminin binding // inferred from direct assay	chr3:194075976-194079165 (-) // 92.08 // q29
213888_s_at	-2.40888	-1.26836	2.40888	down	TRAF3IP3	80342		0016020 // membrane // inferred from electronic annotation///0016021 // integral component of membrane // inferred from electronic annotation	0005515 // protein binding // inferred from physical interaction	chr1:209929493-209952999 (+) // 95.49 // q32.2
213539_at	-2.78617	-1.47829	2.78617	down	CD3D	915	0007166 // cell surface receptor signaling pathway // inferred by curator///0030217 // T cell differentiation // inferred from direct assay///0031295 // T cell costimulation // traceable author statement///0045059 // positive thymic T cell selection // inferred from sequence or structural similarity///0045944 // positive regulation of transcription from RNA polymerase II promoter // inferred from…	0005737 // cytoplasm // non-traceable author statement///0005886 // plasma membrane // traceable author statement///0016020 // membrane // inferred from electronic annotation///0016021 // integral component of membrane // inferred from electronic annotation///0042101 // T cell receptor complex // inferred from direct assay///0042101 // T cell receptor complex // non-traceable author statement///0…	0003713 // transcription coactivator activity // inferred from direct assay///0004888 // transmembrane signaling receptor activity // inferred by curator///0005515 // protein binding // inferred from electronic annotation///0046982 // protein heterodimerization activity // inferred from physical interaction	chr11:117983539-118213431 (-) // 83.62 // q23.3
213537_at	-2.2541	-1.17255	2.2541	down	HLA-DPA1	3113	0002376 // immune system process // inferred from electronic annotation///0002504 // antigen processing and presentation of peptide or polysaccharide antigen via MHC class II // inferred from electronic annotation///0006955 // immune response // non-traceable author statement///0019221 // cytokine-mediated signaling pathway // traceable author statement///0019882 // antigen processing and present…	0000139 // Golgi membrane // traceable author statement///0005764 // lysosome // inferred from electronic annotation///0005765 // lysosomal membrane // traceable author statement///0005768 // endosome // inferred from electronic annotation///0005783 // endoplasmic reticulum // inferred from electronic annotation///0005789 // endoplasmic reticulum membrane // inferred from electronic annotation///…	0005515 // protein binding // inferred from electronic annotation///0032395 // MHC class II receptor activity // non-traceable author statement///0042605 // peptide antigen binding // inferred from direct assay	chr6:33035436-33041416 (-) // 69.41 // p21.32
213502_x_at	-2.4119	-1.27017	2.4119	down	GUSBP11	91316	0005975 // carbohydrate metabolic process // inferred from electronic annotation		0004553 // hydrolase activity, hydrolyzing O-glycosyl compounds // inferred from electronic annotation	chr22:23980673-24032549 (-) // 93.36 // q11.23
213416_at	-2.62217	-1.39076	2.62217	down	ITGA4	3676	0001974 // blood vessel remodeling // inferred from electronic annotation///0002687 // positive regulation of leukocyte migration // inferred from electronic annotation///0003366 // cell-matrix adhesion involved in ameboidal cell migration // inferred from mutant phenotype///0007155 // cell adhesion // inferred from electronic annotation///0007157 // heterophilic cell-cell adhesion via plasma mem…	0005886 // plasma membrane // inferred from direct assay///0005886 // plasma membrane // traceable author statement///0005911 // cell-cell junction // inferred from electronic annotation///0005925 // focal adhesion // inferred from direct assay///0008305 // integrin complex // inferred from electronic annotation///0009897 // external side of plasma membrane // inferred from electronic annotation/…	0001968 // fibronectin binding // inferred from electronic annotation///0005515 // protein binding // inferred from physical interaction///0046872 // metal ion binding // inferred from electronic annotation///0050839 // cell adhesion molecule binding // inferred from mutant phenotype///0050839 // cell adhesion molecule binding // inferred from physical interaction///1990405 // protein antigen bin…	chr2:182401052-182402997 (+) // 82.52 // q31.3
213241_at	-2.95042	-1.56092	2.95042	down	PLXNC1	10154	0007155 // cell adhesion // traceable author statement///0007165 // signal transduction // inferred from electronic annotation///0007411 // axon guidance // traceable author statement///0021785 // branchiomotor neuron axon guidance // not recorded///0030334 // regulation of cell migration // not recorded///0048841 // regulation of axon extension involved in axon guidance // not recorded///0071526…	0002116 // semaphorin receptor complex // not recorded///0005886 // plasma membrane // traceable author statement///0005887 // integral component of plasma membrane // not recorded///0016020 // membrane // inferred from direct assay///0016021 // integral component of membrane // inferred from electronic annotation	0005102 // receptor binding // traceable author statement///0005515 // protein binding // inferred from physical interaction///0017154 // semaphorin receptor activity // not recorded	chr12:94699241-94701444 (+) // 91.83 // q22
213193_x_at	-4.30215	-2.10506	4.30215	down	TRBC1///TRBV19	28568///28639	0006955 // immune response // non-traceable author statement///0031295 // T cell costimulation // traceable author statement///0050776 // regulation of immune response // traceable author statement///0050852 // T cell receptor signaling pathway // traceable author statement	0005886 // plasma membrane // traceable author statement///0016020 // membrane // non-traceable author statement///0016021 // integral component of membrane // inferred from electronic annotation	0042287 // MHC protein binding // non-traceable author statement///0042605 // peptide antigen binding // non-traceable author statement	chr7:142498722-142500202 (+) // 40.8 // q34
212998_x_at	-2.42024	-1.27515	2.42024	down	HLA-DQB1	3119	0002376 // immune system process // inferred from electronic annotation///0002381 // immunoglobulin production involved in immunoglobulin mediated immune response // inferred from direct assay///0002455 // humoral immune response mediated by circulating immunoglobulin // inferred from direct assay///0002504 // antigen processing and presentation of peptide or polysaccharide antigen via MHC class …	0000139 // Golgi membrane // traceable author statement///0005764 // lysosome // inferred from electronic annotation///0005765 // lysosomal membrane // traceable author statement///0005768 // endosome // inferred from electronic annotation///0005783 // endoplasmic reticulum // inferred from electronic annotation///0005789 // endoplasmic reticulum membrane // inferred from electronic annotation///…	0005515 // protein binding // inferred from electronic annotation///0032395 // MHC class II receptor activity // non-traceable author statement///0042605 // peptide antigen binding // inferred from sequence or structural similarity	chr6:32627235-32725660 (-) // 85.41 // p21.32
212956_at	-2.17676	-1.12218	2.17676	down	TBC1D9	23158	0043547 // positive regulation of GTPase activity // inferred from electronic annotation		0005096 // GTPase activator activity // inferred from electronic annotation///0005509 // calcium ion binding // inferred from electronic annotation///0005515 // protein binding // inferred from physical interaction	chr4:141541935-141592082 (-) // 97.86 // q31.21
212827_at	-3.21791	-1.68612	3.21791	down	IGHM	3507	0001895 // retina homeostasis // inferred from expression pattern///0002250 // adaptive immune response // inferred from direct assay///0006898 // receptor-mediated endocytosis // not recorded///0006910 // phagocytosis, recognition // not recorded///0006911 // phagocytosis, engulfment // not recorded///0006955 // immune response // non-traceable author statement///0006956 // complement activation…	0005576 // extracellular region // inferred from electronic annotation///0005576 // extracellular region // traceable author statement///0005615 // extracellular space // inferred from direct assay///0005886 // plasma membrane // traceable author statement///0005887 // integral component of plasma membrane // non-traceable author statement///0009897 // external side of plasma membrane // not reco…	0003697 // single-stranded DNA binding // inferred from direct assay///0003823 // antigen binding // not recorded///0005515 // protein binding // inferred from physical interaction///0031210 // phosphatidylcholine binding // inferred from direct assay///0034987 // immunoglobulin receptor binding // inferred from direct assay///0042834 // peptidoglycan binding // inferred from direct assay	chr14:106318039-106631502 (-) // 92.08 // q32.33
212671_s_at	-3.26444	-1.70683	3.26444	down	HLA-DQA1///HLA-DQA2	3117///3118	0002376 // immune system process // inferred from electronic annotation///0002504 // antigen processing and presentation of peptide or polysaccharide antigen via MHC class II // inferred from electronic annotation///0006955 // immune response // non-traceable author statement///0019221 // cytokine-mediated signaling pathway // traceable author statement///0019882 // antigen processing and present…	0000139 // Golgi membrane // traceable author statement///0005764 // lysosome // inferred from electronic annotation///0005765 // lysosomal membrane // traceable author statement///0005768 // endosome // inferred from electronic annotation///0005783 // endoplasmic reticulum // inferred from electronic annotation///0005789 // endoplasmic reticulum membrane // inferred from electronic annotation///…	0005515 // protein binding // inferred from electronic annotation///0032395 // MHC class II receptor activity // non-traceable author statement///0032395 // MHC class II receptor activity // traceable author statement///0042605 // peptide antigen binding // inferred from sequence or structural similarity	chr6:32605133-32611457 (+) // 95.34 // p21.32
212592_at	-4.53169	-2.18005	4.53169	down	JCHAIN	3512	0001895 // retina homeostasis // inferred from expression pattern///0002250 // adaptive immune response // inferred from direct assay///0003094 // glomerular filtration // inferred from mutant phenotype///0006955 // immune response // non-traceable author statement///0019731 // antibacterial humoral response // inferred from direct assay///0032461 // positive regulation of protein oligomerization…	0005576 // extracellular region // non-traceable author statement///0005615 // extracellular space // inferred from direct assay///0070062 // extracellular exosome // inferred from direct assay///0071748 // monomeric IgA immunoglobulin complex // inferred from direct assay///0071750 // dimeric IgA immunoglobulin complex // inferred from mutant phenotype///0071751 // secretory IgA immunoglobulin c…	0003697 // single-stranded DNA binding // inferred from direct assay///0003823 // antigen binding // non-traceable author statement///0019862 // IgA binding // inferred from mutant phenotype///0031210 // phosphatidylcholine binding // inferred from direct assay///0034987 // immunoglobulin receptor binding // inferred from direct assay///0034987 // immunoglobulin receptor binding // inferred from …	chr4:71521258-71532344 (-) // 95.36 // q13.3
212588_at	-2.08616	-1.06085	2.08616	down	PTPRC	5788	0000187 // activation of MAPK activity // inferred from electronic annotation///0001915 // negative regulation of T cell mediated cytotoxicity // inferred from sequence or structural similarity///0001916 // positive regulation of T cell mediated cytotoxicity // inferred from electronic annotation///0001960 // negative regulation of cytokine-mediated signaling pathway // inferred from sequence or …	0005622 // intracellular // inferred from sequence or structural similarity///0005886 // plasma membrane // traceable author statement///0005887 // integral component of plasma membrane // inferred from sequence or structural similarity///0005925 // focal adhesion // inferred from sequence or structural similarity///0009897 // external side of plasma membrane // inferred from direct assay///00099…	0004721 // phosphoprotein phosphatase activity // inferred from electronic annotation///0004725 // protein tyrosine phosphatase activity // inferred from direct assay///0005001 // transmembrane receptor protein tyrosine phosphatase activity // traceable author statement///0005515 // protein binding // inferred from physical interaction///0008201 // heparin binding // inferred from electronic anno…	chr1:198608224-198726603 (+) // 97.09 // q31.3
212543_at	-2.26619	-1.18027	2.26619	down	AIM1	202			0030246 // carbohydrate binding // inferred from electronic annotation	chr6:106960474-107018324 (+) // 94.54 // q21
212415_at	-2.51471	-1.33039	2.51471	down	2017-09-06	23157	0000910 // cytokinesis // traceable author statement///0007049 // cell cycle // inferred from electronic annotation///0016032 // viral process // inferred from electronic annotation///0051301 // cell division // inferred from electronic annotation	0000775 // chromosome, centromeric region // inferred from electronic annotation///0000776 // kinetochore // inferred from electronic annotation///0000777 // condensed chromosome kinetochore // inferred from electronic annotation///0005694 // chromosome // inferred from electronic annotation///0005737 // cytoplasm // inferred from electronic annotation///0005819 // spindle // inferred from electr…	0000166 // nucleotide binding // inferred from electronic annotation///0005515 // protein binding // inferred from physical interaction///0005525 // GTP binding // traceable author statement	chrX:118750910-118827323 (-) // 91.58 // q24
212314_at	-3.33743	-1.73874	3.33743	down	SEL1L3	23231		0005634 // nucleus // inferred from direct assay///0005654 // nucleoplasm // inferred from direct assay///0016020 // membrane // inferred from electronic annotation///0016021 // integral component of membrane // inferred from electronic annotation		chr4:25749051-25864345 (-) // 98.18 // p15.2
212311_at	-3.71449	-1.89317	3.71449	down	SEL1L3	23231		0005634 // nucleus // inferred from direct assay///0005654 // nucleoplasm // inferred from direct assay///0016020 // membrane // inferred from electronic annotation///0016021 // integral component of membrane // inferred from electronic annotation		chr4:25749051-25864345 (-) // 98.18 // p15.2
211908_x_at	-2.38484	-1.25389	2.38484	down	IGK	50802				chr14:106330425-106725494 (-) // 89.81 // q32.33
211902_x_at	-2.01621	-1.01164	2.01621	down	YME1L1	10730	0006508 // proteolysis // inferred from electronic annotation///0006515 // misfolded or incompletely synthesized protein catabolic process // inferred from mutant phenotype///0006898 // receptor-mediated endocytosis // ---///0006910 // phagocytosis, recognition // ---///0006911 // phagocytosis, engulfment // ---///0006955 // immune response // non-traceable author statement///0006958 // complemen…	0005654 // nucleoplasm // inferred from direct assay///0005739 // mitochondrion // inferred from direct assay///0005743 // mitochondrial inner membrane // inferred from direct assay///0005886 // plasma membrane // traceable author statement///0005886 // plasma membrane // non-traceable author statement///0009897 // external side of plasma membrane // ---///0016020 // membrane // inferred from dir…	0000166 // nucleotide binding // inferred from electronic annotation///0003823 // antigen binding // ---///0004176 // ATP-dependent peptidase activity // not recorded///0004222 // metalloendopeptidase activity // inferred from electronic annotation///0005524 // ATP binding // inferred from electronic annotation///0008233 // peptidase activity // inferred from electronic annotation///0008237 // me…	chr14:22749033-23019607 (+) // 99.88 // q11.2
211881_x_at	-4.96241	-2.31104	4.96241	down	IGLJ3	28831				chr22:23063350-23241838 (+) // 41.57 // q11.22
211868_x_at	-2.54346	-1.34679	2.54346	down	IGH///IGHA1///IGHA2///IGHD///IGHD3-3///IGHG1///IGHG2///IGHG3///IGHJ5///IGHM///IGHV3-21///IGHV3-48///IGHV3-71///IGHV4-31	3492///3493///3494///3495///3500///3501///3502///3507///28396///28411///28424///28444///28476///28501	0000122 // negative regulation of transcription from RNA polymerase II promoter // inferred from direct assay///0000187 // activation of MAPK activity // inferred from electronic annotation///0001895 // retina homeostasis // inferred from expression pattern///0002250 // adaptive immune response // inferred from direct assay///0002455 // humoral immune response mediated by circulating immunoglobul…	0005576 // extracellular region // traceable author statement///0005615 // extracellular space // inferred from direct assay///0005634 // nucleus // inferred from direct assay///0005634 // nucleus // inferred from electronic annotation///0005654 // nucleoplasm // inferred from direct assay///0005654 // nucleoplasm // traceable author statement///0005737 // cytoplasm // inferred from direct assay/…	0003697 // single-stranded DNA binding // inferred from direct assay///0003823 // antigen binding // not recorded///0003823 // antigen binding // non-traceable author statement///0003823 // antigen binding // traceable author statement///0004402 // histone acetyltransferase activity // inferred from direct assay///0004888 // transmembrane signaling receptor activity // inferred from electronic an…	chr14:106330020-106691966 (-) // 41.51 // q32.33
211798_x_at	-5.68568	-2.50733	5.68568	down	IGLJ3	28831				chr22:23063350-23241838 (+) // 43.04 // q11.22
211796_s_at	-3.83593	-1.93958	3.83593	down	TRBC1///TRBC2///TRBV19///TRBV3-1///TRBV5-4///TRBV6-5///TRBV7-2	28568///28596///28602///28611///28619///28638///28639	0001916 // positive regulation of T cell mediated cytotoxicity // inferred from sequence or structural similarity///0001916 // positive regulation of T cell mediated cytotoxicity // inferred from electronic annotation///0002230 // positive regulation of defense response to virus by host // inferred from direct assay///0002230 // positive regulation of defense response to virus by host // inferred…	0005576 // extracellular region // inferred from electronic annotation///0005615 // extracellular space // inferred from electronic annotation///0005886 // plasma membrane // traceable author statement///0016020 // membrane // non-traceable author statement///0016021 // integral component of membrane // inferred from electronic annotation///0070743 // interleukin-23 complex // inferred from direc…	0005125 // cytokine activity // inferred from electronic annotation///0005515 // protein binding // inferred from physical interaction///0042287 // MHC protein binding // non-traceable author statement///0042605 // peptide antigen binding // non-traceable author statement///0045519 // interleukin-23 receptor binding // inferred from direct assay	chr7:142028177-142500211 (+) // 95.22 // q34
211650_x_at	-2.63916	-1.40008	2.63916	down	IGK	50802				chr14:106331409-106725494 (-) // 90.98 // q32.33
211645_x_at	-12.7028	-3.66707	12.7028	down	IGKV1-17	28937	0001895 // retina homeostasis // inferred from expression pattern///0006898 // receptor-mediated endocytosis // traceable author statement///0006910 // phagocytosis, recognition // not recorded///0006911 // phagocytosis, engulfment // not recorded///0006955 // immune response // non-traceable author statement///0006956 // complement activation // traceable author statement///0006958 // complement…	0005576 // extracellular region // non-traceable author statement///0005576 // extracellular region // traceable author statement///0005615 // extracellular space // inferred from direct assay///0005886 // plasma membrane // traceable author statement///0009897 // external side of plasma membrane // not recorded///0042571 // immunoglobulin complex, circulating // not recorded///0070062 // extrace…	0003823 // antigen binding // not recorded///0003823 // antigen binding // non-traceable author statement///0034987 // immunoglobulin receptor binding // not recorded	chr2:89161395-89417117 (-) // 99.38 // p11.2
211644_x_at	-9.97838	-3.31881	9.97838	down	IGKC	3514	0001895 // retina homeostasis // inferred from expression pattern///0006898 // receptor-mediated endocytosis // traceable author statement///0006910 // phagocytosis, recognition // not recorded///0006911 // phagocytosis, engulfment // not recorded///0006955 // immune response // non-traceable author statement///0006956 // complement activation // traceable author statement///0006958 // complement…	0005576 // extracellular region // non-traceable author statement///0005576 // extracellular region // traceable author statement///0005615 // extracellular space // inferred from direct assay///0005886 // plasma membrane // traceable author statement///0009897 // external side of plasma membrane // not recorded///0042571 // immunoglobulin complex, circulating // not recorded///0070062 // extrace…	0003823 // antigen binding // not recorded///0003823 // antigen binding // non-traceable author statement///0034987 // immunoglobulin receptor binding // not recorded	chr2:89160396-89442344 (-) // 97.55 // p11.2
211643_x_at	-6.87497	-2.78135	6.87497	down	IGKC	3514	0001895 // retina homeostasis // inferred from expression pattern///0006898 // receptor-mediated endocytosis // traceable author statement///0006910 // phagocytosis, recognition // not recorded///0006911 // phagocytosis, engulfment // not recorded///0006955 // immune response // non-traceable author statement///0006956 // complement activation // traceable author statement///0006958 // complement…	0005576 // extracellular region // non-traceable author statement///0005576 // extracellular region // traceable author statement///0005615 // extracellular space // inferred from direct assay///0005886 // plasma membrane // traceable author statement///0009897 // external side of plasma membrane // not recorded///0042571 // immunoglobulin complex, circulating // not recorded///0070062 // extrace…	0003823 // antigen binding // not recorded///0003823 // antigen binding // non-traceable author statement///0034987 // immunoglobulin receptor binding // not recorded	chr2:89161395-89384957 (-) // 96.33 // p11.2
211640_x_at	-2.2331	-1.15905	2.2331	down	IGHV1-69	28461				chr14:107169933-107170224 (-) // 78.92 // q32.33
211635_x_at	-5.39215	-2.43086	5.39215	down	IGHV1-69	28461				chr14:106330425-107170377 (-) // 90.53 // q32.33
211634_x_at	-6.07216	-2.60221	6.07216	down	IGHM///IGHV1-69///IGHV1-69-2	3507///28458///28461	0001895 // retina homeostasis // inferred from expression pattern///0002250 // adaptive immune response // inferred from direct assay///0006898 // receptor-mediated endocytosis // not recorded///0006910 // phagocytosis, recognition // not recorded///0006911 // phagocytosis, engulfment // not recorded///0006955 // immune response // non-traceable author statement///0006956 // complement activation…	0005576 // extracellular region // inferred from electronic annotation///0005576 // extracellular region // traceable author statement///0005615 // extracellular space // inferred from direct assay///0005886 // plasma membrane // traceable author statement///0005887 // integral component of plasma membrane // non-traceable author statement///0009897 // external side of plasma membrane // not reco…	0003697 // single-stranded DNA binding // inferred from direct assay///0003823 // antigen binding // not recorded///0005515 // protein binding // inferred from physical interaction///0031210 // phosphatidylcholine binding // inferred from direct assay///0034987 // immunoglobulin receptor binding // inferred from direct assay///0042834 // peptidoglycan binding // inferred from direct assay	chr14:106329408-107170377 (-) // 87.05 // q32.33
211633_x_at	-3.39013	-1.76134	3.39013	down	IGHG1	3500	0001895 // retina homeostasis // inferred from expression pattern///0002250 // adaptive immune response // inferred from direct assay///0006898 // receptor-mediated endocytosis // not recorded///0006910 // phagocytosis, recognition // not recorded///0006911 // phagocytosis, engulfment // not recorded///0006955 // immune response // non-traceable author statement///0006956 // complement activation…	0005576 // extracellular region // traceable author statement///0005615 // extracellular space // inferred from direct assay///0005886 // plasma membrane // inferred from electronic annotation///0005886 // plasma membrane // traceable author statement///0005887 // integral component of plasma membrane // non-traceable author statement///0009897 // external side of plasma membrane // not recorded/…	0003697 // single-stranded DNA binding // inferred from direct assay///0003823 // antigen binding // traceable author statement///0005515 // protein binding // inferred from physical interaction///0031210 // phosphatidylcholine binding // inferred from direct assay///0034987 // immunoglobulin receptor binding // not recorded///0042834 // peptidoglycan binding // inferred from direct assay	chr14:106330425-106453116 (-) // 91.51 // q32.33
211430_s_at	-7.73753	-2.95187	7.73753	down	IGHG1///IGHG3///IGHM///IGHV4-31	3500///3502///3507///28396	0001895 // retina homeostasis // inferred from expression pattern///0002250 // adaptive immune response // inferred from direct assay///0006898 // receptor-mediated endocytosis // not recorded///0006910 // phagocytosis, recognition // not recorded///0006911 // phagocytosis, engulfment // not recorded///0006955 // immune response // non-traceable author statement///0006956 // complement activation…	0005576 // extracellular region // traceable author statement///0005615 // extracellular space // inferred from direct assay///0005886 // plasma membrane // traceable author statement///0005887 // integral component of plasma membrane // non-traceable author statement///0009897 // external side of plasma membrane // not recorded///0009986 // cell surface // inferred from direct assay///0016020 //…	0003697 // single-stranded DNA binding // inferred from direct assay///0003823 // antigen binding // traceable author statement///0003823 // antigen binding // not recorded///0005515 // protein binding // inferred from physical interaction///0031210 // phosphatidylcholine binding // inferred from direct assay///0034987 // immunoglobulin receptor binding // not recorded///0034987 // immunoglobulin…	chr14:106207675-107170401 (-) // 95.87 // q32.33///chr14:106109405-106963400 (-) // 91.37 // q32.33
211339_s_at	-2.51044	-1.32794	2.51044	down	ITK	3702	0001816 // cytokine production // inferred from sequence or structural similarity///0001865 // NK T cell differentiation // not recorded///0002250 // adaptive immune response // not recorded///0002250 // adaptive immune response // inferred from sequence or structural similarity///0002376 // immune system process // inferred from electronic annotation///0006468 // protein phosphorylation // infer…	0005622 // intracellular // inferred from electronic annotation///0005737 // cytoplasm // inferred from electronic annotation///0005829 // cytosol // traceable author statement///0005911 // cell-cell junction // inferred from electronic annotation///0031234 // extrinsic component of cytoplasmic side of plasma membrane // not recorded	0000166 // nucleotide binding // inferred from electronic annotation///0004672 // protein kinase activity // inferred from electronic annotation///0004713 // protein tyrosine kinase activity // inferred from electronic annotation///0004715 // non-membrane spanning protein tyrosine kinase activity // inferred from direct assay///0005102 // receptor binding // not recorded///0005515 // protein bind…	chr5:156607906-156682109 (+) // 94.18 // q33.3
211122_s_at	-3.04448	-1.6062	3.04448	down	CXCL11	6373	0002690 // positive regulation of leukocyte chemotaxis // not recorded///0006935 // chemotaxis // inferred from direct assay///0006954 // inflammatory response // inferred from electronic annotation///0006955 // immune response // not recorded///0007165 // signal transduction // traceable author statement///0007186 // G-protein coupled receptor signaling pathway // not recorded///0007267 // cell-…	0005576 // extracellular region // traceable author statement///0005615 // extracellular space // not recorded	0005125 // cytokine activity // inferred from electronic annotation///0005515 // protein binding // inferred from physical interaction///0008009 // chemokine activity // inferred from direct assay///0008201 // heparin binding // inferred from mutant phenotype///0048248 // CXCR3 chemokine receptor binding // inferred from direct assay	chr4:76955389-76957206 (-) // 87.44 // q21.1
210972_x_at	-2.79853	-1.48467	2.79853	down	TRAC///TRAJ17///TRAV20///TRDV2	28517///28663///28738///28755	0006508 // proteolysis // inferred from electronic annotation///0006515 // misfolded or incompletely synthesized protein catabolic process // inferred from mutant phenotype///0006898 // receptor-mediated endocytosis // ---///0006910 // phagocytosis, recognition // ---///0006911 // phagocytosis, engulfment // ---///0006955 // immune response // non-traceable author statement///0006958 // complemen…	0005654 // nucleoplasm // inferred from direct assay///0005739 // mitochondrion // inferred from direct assay///0005739 // mitochondrion // inferred from electronic annotation///0005743 // mitochondrial inner membrane // inferred from direct assay///0005743 // mitochondrial inner membrane // inferred from electronic annotation///0005886 // plasma membrane // traceable author statement///0009897 /…	0000166 // nucleotide binding // inferred from electronic annotation///0003823 // antigen binding // ---///0004176 // ATP-dependent peptidase activity // not recorded///0004176 // ATP-dependent peptidase activity // ---///0004222 // metalloendopeptidase activity // inferred from electronic annotation///0005524 // ATP binding // inferred from electronic annotation///0008233 // peptidase activity /…	chr14:22631139-23020676 (+) // 99.54 // q11.2
210915_x_at	-4.22165	-2.07781	4.22165	down	TRBC1///TRBV19	28568///28639	0001916 // positive regulation of T cell mediated cytotoxicity // inferred from sequence or structural similarity///0001916 // positive regulation of T cell mediated cytotoxicity // inferred from electronic annotation///0002230 // positive regulation of defense response to virus by host // inferred from direct assay///0002230 // positive regulation of defense response to virus by host // inferred…	0005576 // extracellular region // inferred from electronic annotation///0005615 // extracellular space // inferred from electronic annotation///0005886 // plasma membrane // traceable author statement///0016020 // membrane // non-traceable author statement///0016021 // integral component of membrane // inferred from electronic annotation///0070743 // interleukin-23 complex // inferred from direc…	0005125 // cytokine activity // inferred from electronic annotation///0005515 // protein binding // inferred from physical interaction///0042287 // MHC protein binding // non-traceable author statement///0042605 // peptide antigen binding // non-traceable author statement///0045519 // interleukin-23 receptor binding // inferred from direct assay	chr7:142032008-142500202 (+) // 68.9 // q34
210538_s_at	-2.33493	-1.22338	2.33493	down	BIRC3	330	0002224 // toll-like receptor signaling pathway // traceable author statement///0002756 // MyD88-independent toll-like receptor signaling pathway // traceable author statement///0006915 // apoptotic process // inferred from electronic annotation///0007166 // cell surface receptor signaling pathway // traceable author statement///0007249 // I-kappaB kinase/NF-kappaB signaling // traceable author s…	0005634 // nucleus // inferred from direct assay///0005654 // nucleoplasm // inferred from direct assay///0005737 // cytoplasm // inferred from direct assay///0005829 // cytosol // traceable author statement///0005876 // spindle microtubule // not recorded///0043234 // protein complex // inferred from electronic annotation///0045121 // membrane raft // inferred from electronic annotation	0004842 // ubiquitin-protein transferase activity // inferred from direct assay///0004842 // ubiquitin-protein transferase activity // traceable author statement///0005515 // protein binding // inferred from physical interaction///0008270 // zinc ion binding // inferred from electronic annotation///0016874 // ligase activity // inferred from electronic annotation///0043027 // cysteine-type endope…	chr11:102194516-102208425 (+) // 91.84 // q22.2
210356_x_at	-3.23531	-1.6939	3.23531	down	MS4A1	931	0006959 // humoral immune response // non-traceable author statement///0042100 // B cell proliferation // non-traceable author statement///0042113 // B cell activation // inferred from electronic annotation	0005615 // extracellular space // inferred from direct assay///0005886 // plasma membrane // inferred from electronic annotation///0005887 // integral component of plasma membrane // non-traceable author statement///0009897 // external side of plasma membrane // inferred from electronic annotation///0016020 // membrane // inferred from electronic annotation///0016021 // integral component of memb…	0005154 // epidermal growth factor receptor binding // inferred from electronic annotation///0005515 // protein binding // inferred from physical interaction///0023026 // MHC class II protein complex binding // inferred from direct assay	chr11:60223331-60236400 (+) // 98.11 // q12.2
210279_at	-2.27109	-1.18338	2.27109	down	GPR18	2841	0007165 // signal transduction // inferred from electronic annotation///0007186 // G-protein coupled receptor signaling pathway // non-traceable author statement	0005886 // plasma membrane // traceable author statement///0016020 // membrane // inferred from electronic annotation///0016021 // integral component of membrane // non-traceable author statement	0004871 // signal transducer activity // inferred from electronic annotation///0004930 // G-protein coupled receptor activity // non-traceable author statement	chr13:99906993-99910549 (-) // 96.72 // q32.3
210163_at	-2.95564	-1.56347	2.95564	down	CXCL11	6373	0002690 // positive regulation of leukocyte chemotaxis // not recorded///0006935 // chemotaxis // inferred from direct assay///0006954 // inflammatory response // inferred from electronic annotation///0006955 // immune response // not recorded///0007165 // signal transduction // traceable author statement///0007186 // G-protein coupled receptor signaling pathway // not recorded///0007267 // cell-…	0005576 // extracellular region // traceable author statement///0005615 // extracellular space // not recorded	0005125 // cytokine activity // inferred from electronic annotation///0005515 // protein binding // inferred from physical interaction///0008009 // chemokine activity // inferred from direct assay///0008201 // heparin binding // inferred from mutant phenotype///0048248 // CXCR3 chemokine receptor binding // inferred from direct assay	chr4:76954950-76957209 (-) // 95.26 // q21.1
210116_at	-2.62261	-1.391	2.62261	down	SH2D1A	4068	0006959 // humoral immune response // inferred from electronic annotation///0006968 // cellular defense response // non-traceable author statement///0007267 // cell-cell signaling // inferred from direct assay///0009967 // positive regulation of signal transduction // inferred from electronic annotation///0009967 // positive regulation of signal transduction // non-traceable author statement///00…	0005737 // cytoplasm // inferred from direct assay///0005829 // cytosol // traceable author statement	0005070 // SH3/SH2 adaptor activity // non-traceable author statement///0005515 // protein binding // inferred from physical interaction	chrX:123480406-123507000 (+) // 86.1 // q25
210031_at	-2.16141	-1.11197	2.16141	down	CD247	919	0007166 // cell surface receptor signaling pathway // inferred from electronic annotation///0016032 // viral process // traceable author statement///0031295 // T cell costimulation // traceable author statement///0038096 // Fc-gamma receptor signaling pathway involved in phagocytosis // traceable author statement///0045087 // innate immune response // traceable author statement///0050690 // regul…	0005737 // cytoplasm // inferred from direct assay///0005886 // plasma membrane // inferred from direct assay///0005886 // plasma membrane // traceable author statement///0016020 // membrane // inferred from electronic annotation///0016021 // integral component of membrane // inferred from electronic annotation///0042101 // T cell receptor complex // inferred from direct assay///0042105 // alpha-…	0004888 // transmembrane signaling receptor activity // inferred from electronic annotation///0005515 // protein binding // inferred from physical interaction///0042802 // identical protein binding // inferred from physical interaction///0042803 // protein homodimerization activity // non-traceable author statement	chr1:167400012-167487776 (-) // 99.66 // q24.2
209969_s_at	-2.51375	-1.32984	2.51375	down	STAT1	6772	0000122 // negative regulation of transcription from RNA polymerase II promoter // inferred from sequence or structural similarity///0001937 // negative regulation of endothelial cell proliferation // inferred from mutant phenotype///0002053 // positive regulation of mesenchymal cell proliferation // inferred from sequence or structural similarity///0003340 // negative regulation of mesenchymal t…	0000790 // nuclear chromatin // inferred from direct assay///0005634 // nucleus // inferred from direct assay///0005654 // nucleoplasm // inferred from direct assay///0005654 // nucleoplasm // traceable author statement///0005730 // nucleolus // inferred from direct assay///0005737 // cytoplasm // inferred from direct assay///0005829 // cytosol // traceable author statement///0030424 // axon // i…	0000978 // RNA polymerase II core promoter proximal region sequence-specific DNA binding // inferred from direct assay///0000979 // RNA polymerase II core promoter sequence-specific DNA binding // inferred from direct assay///0000983 // transcription factor activity, RNA polymerase II core promoter sequence-specific // inferred from direct assay///0003677 // DNA binding // inferred from electroni…	chr2:191840367-191878894 (-) // 98.98 // q32.2
209924_at	-3.57599	-1.83834	3.57599	down	CCL18	6362	0002548 // monocyte chemotaxis // not recorded///0006935 // chemotaxis // traceable author statement///0006954 // inflammatory response // inferred from electronic annotation///0006955 // immune response // traceable author statement///0007154 // cell communication // traceable author statement///0007165 // signal transduction // traceable author statement///0007186 // G-protein coupled receptor …	0005576 // extracellular region // inferred from electronic annotation///0005615 // extracellular space // not recorded	0005125 // cytokine activity // inferred from electronic annotation///0005515 // protein binding // inferred from physical interaction///0008009 // chemokine activity // inferred from electronic annotation///0048020 // CCR chemokine receptor binding // not recorded	chr17:34391639-34398828 (+) // 100.0 // q12
209846_s_at	-2.24656	-1.16772	2.24656	down	BTN3A2	11118	0002250 // adaptive immune response // inferred from electronic annotation///0002376 // immune system process // inferred from electronic annotation///0002456 // T cell mediated immunity // inferred from mutant phenotype///0072643 // interferon-gamma secretion // inferred from mutant phenotype	0005886 // plasma membrane // inferred from direct assay///0016020 // membrane // inferred from direct assay///0016021 // integral component of membrane // inferred from electronic annotation	0005515 // protein binding // inferred from electronic annotation	chr6:26365491-26376278 (+) // 88.24 // p22.2
209813_x_at	-2.33753	-1.22499	2.33753	down	TARP///TRGC1///TRGC2///TRGV9	6966///6967///6983///445347	0006955 // immune response // non-traceable author statement///0007165 // signal transduction // non-traceable author statement	0005886 // plasma membrane // non-traceable author statement///0005887 // integral component of plasma membrane // non-traceable author statement///0016020 // membrane // inferred from electronic annotation///0016021 // integral component of membrane // inferred from electronic annotation	0004888 // transmembrane signaling receptor activity // non-traceable author statement///0042287 // MHC protein binding // non-traceable author statement///0042605 // peptide antigen binding // non-traceable author statement	chr7:38299243-38357245 (-) // 99.61 // p14.1
209773_s_at	-2.51607	-1.33117	2.51607	down	RRM2	6241	0000082 // G1/S transition of mitotic cell cycle // traceable author statement///0000083 // regulation of transcription involved in G1/S transition of mitotic cell cycle // traceable author statement///0000278 // mitotic cell cycle // traceable author statement///0006260 // DNA replication // inferred from electronic annotation///0009186 // deoxyribonucleoside diphosphate metabolic process // inf…	0005634 // nucleus // inferred from direct assay///0005654 // nucleoplasm // traceable author statement///0005737 // cytoplasm // inferred from direct assay///0005829 // cytosol // not recorded///0005829 // cytosol // traceable author statement///0005971 // ribonucleoside-diphosphate reductase complex // not recorded///0016020 // membrane // inferred from electronic annotation///0016021 // integr…	0004748 // ribonucleoside-diphosphate reductase activity, thioredoxin disulfide as acceptor // not recorded///0004748 // ribonucleoside-diphosphate reductase activity, thioredoxin disulfide as acceptor // inferred from sequence or structural similarity///0004748 // ribonucleoside-diphosphate reductase activity, thioredoxin disulfide as acceptor // non-traceable author statement///0005515 // prote…	chr2:10262881-10269925 (+) // 98.54 // p25.1
209685_s_at	-2.7639	-1.4667	2.7639	down	PRKCB	5579	0000278 // mitotic cell cycle // traceable author statement///0001666 // response to hypoxia // inferred from electronic annotation///0002250 // adaptive immune response // inferred from electronic annotation///0002376 // immune system process // inferred from electronic annotation///0006351 // transcription, DNA-templated // inferred from electronic annotation///0006355 // regulation of transcri…	0005634 // nucleus // inferred from direct assay///0005654 // nucleoplasm // traceable author statement///0005737 // cytoplasm // inferred from direct assay///0005829 // cytosol // traceable author statement///0005886 // plasma membrane // inferred from direct assay///0005886 // plasma membrane // traceable author statement///0016020 // membrane // inferred from electronic annotation///0070062 //…	0000166 // nucleotide binding // inferred from electronic annotation///0003682 // chromatin binding // inferred from direct assay///0004672 // protein kinase activity // inferred from electronic annotation///0004674 // protein serine/threonine kinase activity // not recorded///0004674 // protein serine/threonine kinase activity // traceable author statement///0004697 // protein kinase C activity …	chr16:23847432-24226968 (+) // 97.02 // p12.2
209671_x_at	-2.395	-1.26002	2.395	down	TRAC	28755	0006508 // proteolysis // inferred from electronic annotation///0006515 // misfolded or incompletely synthesized protein catabolic process // inferred from mutant phenotype///0006898 // receptor-mediated endocytosis // ---///0006910 // phagocytosis, recognition // ---///0006911 // phagocytosis, engulfment // ---///0006955 // immune response // non-traceable author statement///0006958 // complemen…	0005654 // nucleoplasm // inferred from direct assay///0005739 // mitochondrion // inferred from direct assay///0005739 // mitochondrion // inferred from electronic annotation///0005743 // mitochondrial inner membrane // inferred from direct assay///0005743 // mitochondrial inner membrane // inferred from electronic annotation///0005886 // plasma membrane // traceable author statement///0009897 /…	0000166 // nucleotide binding // inferred from electronic annotation///0003823 // antigen binding // ---///0004176 // ATP-dependent peptidase activity // not recorded///0004176 // ATP-dependent peptidase activity // ---///0004222 // metalloendopeptidase activity // inferred from electronic annotation///0005524 // ATP binding // inferred from electronic annotation///0008233 // peptidase activity /…	chr14:22362570-23020626 (+) // 98.89 // q11.2
209670_at	-2.62443	-1.39201	2.62443	down	TRAC	28755	0006508 // proteolysis // inferred from electronic annotation///0006515 // misfolded or incompletely synthesized protein catabolic process // inferred from mutant phenotype///0006898 // receptor-mediated endocytosis // ---///0006910 // phagocytosis, recognition // ---///0006911 // phagocytosis, engulfment // ---///0006955 // immune response // non-traceable author statement///0006958 // complemen…	0005654 // nucleoplasm // inferred from direct assay///0005739 // mitochondrion // inferred from direct assay///0005739 // mitochondrion // inferred from electronic annotation///0005743 // mitochondrial inner membrane // inferred from direct assay///0005743 // mitochondrial inner membrane // inferred from electronic annotation///0005886 // plasma membrane // traceable author statement///0009897 /…	0000166 // nucleotide binding // inferred from electronic annotation///0003823 // antigen binding // ---///0004176 // ATP-dependent peptidase activity // not recorded///0004176 // ATP-dependent peptidase activity // ---///0004222 // metalloendopeptidase activity // inferred from electronic annotation///0005524 // ATP binding // inferred from electronic annotation///0008233 // peptidase activity /…	chr14:22362612-23021093 (+) // 97.83 // q11.2
209606_at	-2.49813	-1.32085	2.49813	down	CYTIP	9595	0030155 // regulation of cell adhesion // inferred from direct assay	0005654 // nucleoplasm // inferred from direct assay///0005737 // cytoplasm // inferred from direct assay///0005768 // endosome // inferred from electronic annotation///0005769 // early endosome // inferred from electronic annotation///0005938 // cell cortex // inferred from direct assay	0005515 // protein binding // inferred from physical interaction	chr2:158271530-158300518 (-) // 99.36 // q24.1
209596_at	-2.88976	-1.53095	2.88976	down	MXRA5	25878		0005576 // extracellular region // inferred from electronic annotation///0070062 // extracellular exosome // inferred from direct assay	0005515 // protein binding // inferred from electronic annotation	chrX:3226610-3261874 (-) // 98.67 // p22.33
209374_s_at	-16.614	-4.05433	16.614	down	IGHM	3507	0000187 // activation of MAPK activity // inferred from electronic annotation///0001895 // retina homeostasis // inferred from expression pattern///0002250 // adaptive immune response // inferred from direct assay///0002455 // humoral immune response mediated by circulating immunoglobulin // inferred from electronic annotation///0006898 // receptor-mediated endocytosis // not recorded///0006910 /…	0005576 // extracellular region // traceable author statement///0005576 // extracellular region // inferred from electronic annotation///0005615 // extracellular space // inferred from direct assay///0005886 // plasma membrane // traceable author statement///0005887 // integral component of plasma membrane // non-traceable author statement///0009897 // external side of plasma membrane // not reco…	0003697 // single-stranded DNA binding // inferred from direct assay///0003823 // antigen binding // not recorded///0004888 // transmembrane signaling receptor activity // inferred from electronic annotation///0005515 // protein binding // inferred from physical interaction///0031210 // phosphatidylcholine binding // inferred from direct assay///0034987 // immunoglobulin receptor binding // infer…	chr14:106320321-106830051 (-) // 96.49 // q32.33
209267_s_at	-2.96155	-1.56635	2.96155	down	SLC39A8	64116	0006810 // transport // inferred from electronic annotation///0006811 // ion transport // inferred from electronic annotation///0006829 // zinc II ion transport // inferred from mutant phenotype///0030001 // metal ion transport // inferred from electronic annotation///0055085 // transmembrane transport // traceable author statement///0070574 // cadmium ion transmembrane transport // inferred from…	0005886 // plasma membrane // traceable author statement///0016020 // membrane // inferred from electronic annotation///0016021 // integral component of membrane // inferred from electronic annotation///0031090 // organelle membrane // inferred from direct assay	0046873 // metal ion transmembrane transporter activity // inferred from electronic annotation	chr4:103182820-103266296 (-) // 99.69 // q24
209138_x_at	-9.02568	-3.17404	9.02568	down	IGLC1///IGLJ3	3537///28831	0006898 // receptor-mediated endocytosis // traceable author statement///0006910 // phagocytosis, recognition // not recorded///0006911 // phagocytosis, engulfment // not recorded///0006955 // immune response // non-traceable author statement///0006956 // complement activation // traceable author statement///0006958 // complement activation, classical pathway // traceable author statement///00380…	0005576 // extracellular region // traceable author statement///0005615 // extracellular space // inferred from direct assay///0005886 // plasma membrane // traceable author statement///0009897 // external side of plasma membrane // not recorded///0042571 // immunoglobulin complex, circulating // not recorded///0070062 // extracellular exosome // inferred from direct assay///0072562 // blood micr…	0003823 // antigen binding // not recorded///0003823 // antigen binding // non-traceable author statement///0005515 // protein binding // inferred from physical interaction///0034987 // immunoglobulin receptor binding // not recorded	chr22:23040404-23243613 (+) // 95.55 // q11.22///chr22:23101198-23248969 (+) // 92.13 // q11.22
208771_s_at	-2.07216	-1.05114	2.07216	down	LTA4H	4048	0006508 // proteolysis // not recorded///0006691 // leukotriene metabolic process // traceable author statement///0006954 // inflammatory response // non-traceable author statement///0010043 // response to zinc ion // inferred from electronic annotation///0019369 // arachidonic acid metabolic process // traceable author statement///0019370 // leukotriene biosynthetic process // inferred from dire…	0005634 // nucleus // inferred from electronic annotation///0005654 // nucleoplasm // inferred from direct assay///0005737 // cytoplasm // inferred from direct assay///0005829 // cytosol // traceable author statement///0070062 // extracellular exosome // inferred from direct assay	0004177 // aminopeptidase activity // inferred from direct assay///0004301 // epoxide hydrolase activity // inferred from direct assay///0004301 // epoxide hydrolase activity // traceable author statement///0004463 // leukotriene-A4 hydrolase activity // inferred from direct assay///0004463 // leukotriene-A4 hydrolase activity // traceable author statement///0005488 // binding // inferred from el…	chr12:96394722-96429327 (-) // 99.95 // q23.1
208450_at	-2.6282	-1.39408	2.6282	down	LGALS2	3957			0005515 // protein binding // inferred from physical interaction///0016936 // galactoside binding // inferred from electronic annotation///0030246 // carbohydrate binding // inferred from electronic annotation	chr22:37966265-37975938 (-) // 100.0 // q13.1
208442_s_at	-2.10277	-1.07229	2.10277	down	ATM	472	0000077 // DNA damage checkpoint // inferred from electronic annotation///0000723 // telomere maintenance // inferred from electronic annotation///0000724 // double-strand break repair via homologous recombination // not recorded///0000724 // double-strand break repair via homologous recombination // traceable author statement///0001666 // response to hypoxia // inferred from electronic annotatio…	0000781 // chromosome, telomeric region // inferred from direct assay///0005634 // nucleus // inferred from electronic annotation///0005654 // nucleoplasm // traceable author statement///0005737 // cytoplasm // inferred from electronic annotation///0005819 // spindle // inferred from electronic annotation///0016023 // cytoplasmic membrane-bounded vesicle // inferred from electronic annotation///0…	0000166 // nucleotide binding // inferred from electronic annotation///0003677 // DNA binding // inferred from electronic annotation///0004672 // protein kinase activity // inferred from electronic annotation///0004674 // protein serine/threonine kinase activity // inferred from direct assay///0004674 // protein serine/threonine kinase activity // traceable author statement///0004677 // DNA-depen…	chr11:108093842-108236260 (+) // 99.0 // q22.3
208091_s_at	-2.01384	-1.00995	2.01384	down	VOPP1	81552	0006351 // transcription, DNA-templated // inferred from electronic annotation///0006355 // regulation of transcription, DNA-templated // inferred from electronic annotation///0007165 // signal transduction // inferred from mutant phenotype	0005768 // endosome // inferred from direct assay///0016020 // membrane // inferred from electronic annotation///0016021 // integral component of membrane // inferred from electronic annotation///0030659 // cytoplasmic vesicle membrane // inferred from direct assay///0031301 // integral component of organelle membrane // inferred from direct assay///0031410 // cytoplasmic vesicle // inferred from…	0004871 // signal transducer activity // inferred from mutant phenotype	chr1:148193331-148196098 (+) // 98.46 // q21.2///chr7:55538306-55640023 (-) // 98.92 // p11.2
208002_s_at	-2.05095	-1.0363	2.05095	down	ACOT7	11332	0008152 // metabolic process // inferred from electronic annotation///0009062 // fatty acid catabolic process // inferred from electronic annotation///0015937 // coenzyme A biosynthetic process // inferred from direct assay///0019432 // triglyceride biosynthetic process // traceable author statement///0035338 // long-chain fatty-acyl-CoA biosynthetic process // traceable author statement///003611…	0005654 // nucleoplasm // inferred from direct assay///0005737 // cytoplasm // inferred from direct assay///0005739 // mitochondrion // inferred from electronic annotation///0005829 // cytosol // inferred from direct assay///0005829 // cytosol // traceable author statement///0043005 // neuron projection // inferred from electronic annotation///0044297 // cell body // inferred from electronic anno…	0000062 // fatty-acyl-CoA binding // inferred from direct assay///0005515 // protein binding // inferred from physical interaction///0016290 // palmitoyl-CoA hydrolase activity // inferred from direct assay///0016787 // hydrolase activity // inferred from electronic annotation///0036042 // long-chain fatty acyl-CoA binding // inferred from direct assay///0042803 // protein homodimerization activi…	chr1:6324331-6453438 (-) // 94.44 // p36.31
207957_s_at	-2.64232	-1.40181	2.64232	down	PRKCB	5579	0000278 // mitotic cell cycle // traceable author statement///0001666 // response to hypoxia // inferred from electronic annotation///0002250 // adaptive immune response // inferred from electronic annotation///0002376 // immune system process // inferred from electronic annotation///0006351 // transcription, DNA-templated // inferred from electronic annotation///0006355 // regulation of transcri…	0005634 // nucleus // inferred from direct assay///0005654 // nucleoplasm // traceable author statement///0005737 // cytoplasm // inferred from direct assay///0005829 // cytosol // traceable author statement///0005886 // plasma membrane // inferred from direct assay///0005886 // plasma membrane // traceable author statement///0016020 // membrane // inferred from electronic annotation///0070062 //…	0000166 // nucleotide binding // inferred from electronic annotation///0003682 // chromatin binding // inferred from direct assay///0004672 // protein kinase activity // inferred from electronic annotation///0004674 // protein serine/threonine kinase activity // not recorded///0004674 // protein serine/threonine kinase activity // traceable author statement///0004697 // protein kinase C activity …	chr16:23847359-24231850 (+) // 95.49 // p12.2
207735_at	-2.11892	-1.08333	2.11892	down	RNF125	54941	0000209 // protein polyubiquitination // ---///0002250 // adaptive immune response // inferred from electronic annotation///0002376 // immune system process // inferred from electronic annotation///0016567 // protein ubiquitination // inferred from electronic annotation///0032436 // positive regulation of proteasomal ubiquitin-dependent protein catabolic process // ---///0032480 // negative regul…	0005622 // intracellular // ---	0004842 // ubiquitin-protein transferase activity // inferred from electronic annotation///0005515 // protein binding // inferred from electronic annotation///0008270 // zinc ion binding // inferred from electronic annotation///0016874 // ligase activity // inferred from electronic annotation///0031624 // ubiquitin conjugating enzyme binding // ---///0046872 // metal ion binding // inferred from …	chr18:29598444-29649163 (+) // 83.82 // q12.1
207734_at	-2.06041	-1.04293	2.06041	down	LAX1	54900	0000188 // inactivation of MAPK activity // inferred from mutant phenotype///0002250 // adaptive immune response // inferred from electronic annotation///0002376 // immune system process // inferred from electronic annotation///0006955 // immune response // inferred from direct assay///0035556 // intracellular signal transduction // inferred from direct assay///0042113 // B cell activation // inf…	0005737 // cytoplasm // inferred from direct assay///0005794 // Golgi apparatus // inferred from direct assay///0005886 // plasma membrane // inferred from direct assay///0016020 // membrane // inferred from direct assay///0016021 // integral component of membrane // inferred from direct assay///0045121 // membrane raft // inferred from direct assay	0005515 // protein binding // inferred from physical interaction///0019901 // protein kinase binding // inferred from direct assay///0042169 // SH2 domain binding // inferred from direct assay	chr1:203738763-203744743 (+) // 58.31 // q32.1
207655_s_at	-2.79104	-1.4808	2.79104	down	BLNK	29760	0006954 // inflammatory response // traceable author statement///0006959 // humoral immune response // traceable author statement///0007169 // transmembrane receptor protein tyrosine kinase signaling pathway // traceable author statement///0009967 // positive regulation of signal transduction // inferred from direct assay///0030183 // B cell differentiation // non-traceable author statement///003…	0005622 // intracellular // non-traceable author statement///0005737 // cytoplasm // not recorded///0005829 // cytosol // traceable author statement///0005886 // plasma membrane // traceable author statement///0016020 // membrane // inferred from electronic annotation///0016021 // integral component of membrane // inferred from electronic annotation	0005068 // transmembrane receptor protein tyrosine kinase adaptor activity // traceable author statement///0005070 // SH3/SH2 adaptor activity // inferred from direct assay///0005515 // protein binding // inferred from physical interaction	chr10:97951462-98031297 (-) // 97.34 // q24.1
207522_s_at	-2.06333	-1.04497	2.06333	down	ATP2A3	489	0006810 // transport // traceable author statement///0006811 // ion transport // inferred from electronic annotation///0006816 // calcium ion transport // traceable author statement///0006874 // cellular calcium ion homeostasis // not recorded///0007596 // blood coagulation // traceable author statement///0008152 // metabolic process // inferred from electronic annotation///0034220 // ion transme…	0005634 // nucleus // inferred from electronic annotation///0005783 // endoplasmic reticulum // inferred from direct assay///0005789 // endoplasmic reticulum membrane // traceable author statement///0005887 // integral component of plasma membrane // not recorded///0016020 // membrane // inferred from electronic annotation///0016021 // integral component of membrane // inferred from electronic an…	0000166 // nucleotide binding // inferred from electronic annotation///0005388 // calcium-transporting ATPase activity // inferred from electronic annotation///0005524 // ATP binding // inferred from electronic annotation///0016787 // hydrolase activity // inferred from electronic annotation///0046872 // metal ion binding // inferred from electronic annotation	chr17:3827168-3867591 (-) // 99.8 // p13.2
207238_s_at	-2.42582	-1.27847	2.42582	down	PTPRC	5788	0000187 // activation of MAPK activity // inferred from electronic annotation///0001915 // negative regulation of T cell mediated cytotoxicity // inferred from sequence or structural similarity///0001916 // positive regulation of T cell mediated cytotoxicity // inferred from electronic annotation///0001960 // negative regulation of cytokine-mediated signaling pathway // inferred from sequence or …	0005622 // intracellular // inferred from sequence or structural similarity///0005886 // plasma membrane // traceable author statement///0005887 // integral component of plasma membrane // inferred from sequence or structural similarity///0005925 // focal adhesion // inferred from sequence or structural similarity///0009897 // external side of plasma membrane // inferred from direct assay///00099…	0004721 // phosphoprotein phosphatase activity // inferred from electronic annotation///0004725 // protein tyrosine phosphatase activity // inferred from direct assay///0005001 // transmembrane receptor protein tyrosine phosphatase activity // traceable author statement///0005515 // protein binding // inferred from physical interaction///0008201 // heparin binding // inferred from electronic anno…	chr1:198608230-198725624 (+) // 98.98 // q31.3
206991_s_at	-2.35222	-1.23402	2.35222	down	CCR5	1234	0000165 // MAPK cascade // inferred from expression pattern///0002407 // dendritic cell chemotaxis // traceable author statement///0006816 // calcium ion transport // inferred from direct assay///0006935 // chemotaxis // traceable author statement///0006954 // inflammatory response // inferred from electronic annotation///0006955 // immune response // inferred from electronic annotation///0006968…	0005737 // cytoplasm // traceable author statement///0005768 // endosome // inferred from direct assay///0005829 // cytosol // traceable author statement///0005886 // plasma membrane // traceable author statement///0005887 // integral component of plasma membrane // traceable author statement///0009897 // external side of plasma membrane // inferred from direct assay///0009986 // cell surface // …	0001618 // virus receptor activity // inferred from electronic annotation///0003779 // actin binding // inferred from direct assay///0004435 // phosphatidylinositol phospholipase C activity // traceable author statement///0004871 // signal transducer activity // inferred from electronic annotation///0004930 // G-protein coupled receptor activity // inferred from electronic annotation///0004950 //…	chr3:46411632-46417691 (+) // 97.07 // p21.31
206978_at	-2.84592	-1.5089	2.84592	down	CCR2	729230	0001974 // blood vessel remodeling // inferred from sequence or structural similarity///0002407 // dendritic cell chemotaxis // traceable author statement///0002827 // positive regulation of T-helper 1 type immune response // inferred from sequence or structural similarity///0002829 // negative regulation of type 2 immune response // inferred from sequence or structural similarity///0006874 // ce…	0005737 // cytoplasm // inferred from direct assay///0005829 // cytosol // inferred from sequence or structural similarity///0005886 // plasma membrane // inferred from direct assay///0005886 // plasma membrane // traceable author statement///0005887 // integral component of plasma membrane // traceable author statement///0016020 // membrane // inferred from electronic annotation///0016021 // int…	0004871 // signal transducer activity // inferred from electronic annotation///0004930 // G-protein coupled receptor activity // inferred from electronic annotation///0004950 // chemokine receptor activity // traceable author statement///0005515 // protein binding // inferred from physical interaction///0016493 // C-C chemokine receptor activity // inferred from electronic annotation///0031727 //…	chr3:46398979-46402419 (+) // 93.37 // p21.31
206715_at	-2.03567	-1.0255	2.03567	down	TFEC	22797	0006351 // transcription, DNA-templated // inferred from electronic annotation///0006355 // regulation of transcription, DNA-templated // inferred from electronic annotation///0006366 // transcription from RNA polymerase II promoter // not recorded///0034605 // cellular response to heat // inferred from electronic annotation///0045944 // positive regulation of transcription from RNA polymerase II…	0005634 // nucleus // inferred from electronic annotation///0005634 // nucleus // ---///0005654 // nucleoplasm // inferred from direct assay///0005737 // cytoplasm // inferred from direct assay	0000978 // RNA polymerase II core promoter proximal region sequence-specific DNA binding // ---///0001077 // transcriptional activator activity, RNA polymerase II core promoter proximal region sequence-specific binding // ---///0003677 // DNA binding // inferred from electronic annotation///0003700 // transcription factor activity, sequence-specific DNA binding // traceable author statement///000…	chr7:115580025-115670795 (-) // 99.94 // q31.2
206666_at	-3.45872	-1.79024	3.45872	down	GZMK	3003	0006508 // proteolysis // not recorded	0005576 // extracellular region // inferred from electronic annotation///0005615 // extracellular space // not recorded///0030141 // secretory granule // not recorded	0004252 // serine-type endopeptidase activity // not recorded///0008233 // peptidase activity // inferred from electronic annotation///0008236 // serine-type peptidase activity // traceable author statement///0016787 // hydrolase activity // inferred from electronic annotation	chr5:54320110-54329959 (+) // 100.0 // q11.2
206641_at	-4.58237	-2.19609	4.58237	down	TNFRSF17	608	0002250 // adaptive immune response // inferred from electronic annotation///0002260 // lymphocyte homeostasis // inferred from electronic annotation///0002376 // immune system process // inferred from electronic annotation///0007165 // signal transduction // traceable author statement///0007275 // multicellular organismal development // traceable author statement///0008283 // cell proliferation …	0005886 // plasma membrane // traceable author statement///0012505 // endomembrane system // inferred from electronic annotation///0016020 // membrane // inferred from electronic annotation///0016021 // integral component of membrane // inferred from electronic annotation	0004872 // receptor activity // traceable author statement	chr16:12058963-12061925 (+) // 99.5 // p13.13
206574_s_at	-2.07725	-1.05467	2.07725	down	PTP4A3	11156	0006470 // protein dephosphorylation // inferred from electronic annotation///0007219 // Notch signaling pathway // inferred from electronic annotation///0016311 // dephosphorylation // inferred from electronic annotation///0035335 // peptidyl-tyrosine dephosphorylation // inferred from electronic annotation///0035335 // peptidyl-tyrosine dephosphorylation // traceable author statement///0043117 …	0005634 // nucleus // not recorded///0005737 // cytoplasm // not recorded///0005768 // endosome // inferred from electronic annotation///0005769 // early endosome // inferred from electronic annotation///0005886 // plasma membrane // inferred from electronic annotation///0016020 // membrane // inferred from electronic annotation	0004721 // phosphoprotein phosphatase activity // inferred from electronic annotation///0004725 // protein tyrosine phosphatase activity // inferred from electronic annotation///0004727 // prenylated protein tyrosine phosphatase activity // traceable author statement///0008138 // protein tyrosine/serine/threonine phosphatase activity // inferred from electronic annotation///0016787 // hydrolase a…	chr8:142432103-142441394 (+) // 99.01 // q24.3
206513_at	-4.25427	-2.08891	4.25427	down	AIM2	9447	0002218 // activation of innate immune response // inferred from direct assay///0002230 // positive regulation of defense response to virus by host // inferred from sequence or structural similarity///0002376 // immune system process // inferred from electronic annotation///0006915 // apoptotic process // inferred from electronic annotation///0006954 // inflammatory response // inferred from elec…	0005634 // nucleus // inferred from electronic annotation///0005737 // cytoplasm // inferred from direct assay///0005829 // cytosol // traceable author statement///0097169 // AIM2 inflammasome complex // inferred from direct assay	0003677 // DNA binding // inferred from electronic annotation///0003690 // double-stranded DNA binding // inferred from direct assay///0005515 // protein binding // inferred from physical interaction///0042802 // identical protein binding // inferred from physical interaction	chr1:159032274-159046647 (-) // 94.68 // q23.1
206478_at	-2.74876	-1.45878	2.74876	down	KIAA0125	9834				chr14:106390611-106398500 (+) // 87.01 // q32.33
206407_s_at	-2.79239	-1.4815	2.79239	down	CCL13	6357	0002548 // monocyte chemotaxis // not recorded///0006874 // cellular calcium ion homeostasis // traceable author statement///0006935 // chemotaxis // traceable author statement///0006954 // inflammatory response // inferred from electronic annotation///0006955 // immune response // inferred from electronic annotation///0007010 // cytoskeleton organization // inferred from direct assay///0007165 /…	0005576 // extracellular region // inferred from electronic annotation///0005615 // extracellular space // inferred from electronic annotation///0005623 // cell // traceable author statement	0005102 // receptor binding // traceable author statement///0005125 // cytokine activity // inferred from electronic annotation///0008009 // chemokine activity // inferred from direct assay///0048020 // CCR chemokine receptor binding // not recorded	chr17:32683470-32685627 (+) // 98.72 // q12
206398_s_at	-2.06975	-1.04946	2.06975	down	CD19	930	0006968 // cellular defense response // traceable author statement///0007166 // cell surface receptor signaling pathway // traceable author statement///0007173 // epidermal growth factor receptor signaling pathway // traceable author statement///0008543 // fibroblast growth factor receptor signaling pathway // traceable author statement///0031052 // chromosome breakage // inferred from electronic…	0005622 // intracellular // traceable author statement///0005886 // plasma membrane // traceable author statement///0005887 // integral component of plasma membrane // traceable author statement///0009897 // external side of plasma membrane // inferred from direct assay///0016020 // membrane // inferred from electronic annotation///0016021 // integral component of membrane // inferred from electr…	0005057 // receptor signaling protein activity // traceable author statement///0005515 // protein binding // inferred from physical interaction	chr16:28943305-28950661 (+) // 96.72 // p11.2
206366_x_at	-2.19942	-1.13712	2.19942	down	XCL1	6375	0001916 // positive regulation of T cell mediated cytotoxicity // inferred from direct assay///0002548 // monocyte chemotaxis // not recorded///0002690 // positive regulation of leukocyte chemotaxis // inferred from sequence or structural similarity///0002725 // negative regulation of T cell cytokine production // inferred from direct assay///0002726 // positive regulation of T cell cytokine prod…	0005576 // extracellular region // traceable author statement///0005615 // extracellular space // not recorded///0005615 // extracellular space // inferred from sequence or structural similarity///0005622 // intracellular // inferred from sequence or structural similarity	0005125 // cytokine activity // inferred from electronic annotation///0005515 // protein binding // inferred from physical interaction///0008009 // chemokine activity // inferred from direct assay///0042379 // chemokine receptor binding // inferred from direct assay///0042379 // chemokine receptor binding // non-traceable author statement///0042803 // protein homodimerization activity // inferred…	chr1:168545861-168550646 (+) // 94.7 // q24.2///chr1:168510001-168513216 (-) // 94.7 // q24.2
206181_at	-2.56702	-1.36009	2.56702	down	SLAMF1	6504	0002277 // myeloid dendritic cell activation involved in immune response // inferred from direct assay///0007165 // signal transduction // traceable author statement///0008284 // positive regulation of cell proliferation // traceable author statement///0016032 // viral process // inferred from electronic annotation///0031338 // regulation of vesicle fusion // inferred from electronic annotation//…	0005886 // plasma membrane // inferred from electronic annotation///0009897 // external side of plasma membrane // inferred from electronic annotation///0009986 // cell surface // inferred from electronic annotation///0016020 // membrane // inferred from electronic annotation///0016021 // integral component of membrane // inferred from electronic annotation///0045335 // phagocytic vesicle // infe…	0001618 // virus receptor activity // inferred from electronic annotation///0003823 // antigen binding // traceable author statement///0004872 // receptor activity // inferred from electronic annotation///0004888 // transmembrane signaling receptor activity // traceable author statement///0005515 // protein binding // inferred from physical interaction	chr1:160579888-160616869 (-) // 99.83 // q23.3
206150_at	-3.28611	-1.71638	3.28611	down	CD27	939	0006915 // apoptotic process // inferred from electronic annotation///0006954 // inflammatory response // not recorded///0006955 // immune response // not recorded///0007166 // cell surface receptor signaling pathway // non-traceable author statement///0007420 // brain development // not recorded///0008588 // release of cytoplasmic sequestered NF-kappaB // non-traceable author statement///0008625…	0005576 // extracellular region // non-traceable author statement///0005622 // intracellular // non-traceable author statement///0005634 // nucleus // not recorded///0005886 // plasma membrane // traceable author statement///0005887 // integral component of plasma membrane // not recorded///0005887 // integral component of plasma membrane // non-traceable author statement///0009897 // external si…	0004888 // transmembrane signaling receptor activity // non-traceable author statement///0005031 // tumor necrosis factor-activated receptor activity // not recorded///0005515 // protein binding // inferred from physical interaction///0043027 // cysteine-type endopeptidase inhibitor activity involved in apoptotic process // inferred from direct assay	chr12:6554161-6560879 (+) // 99.83 // p13.31
206134_at	-6.20977	-2.63454	6.20977	down	ADAMDEC1	27299	0006508 // proteolysis // inferred from electronic annotation///0006955 // immune response // non-traceable author statement///0007162 // negative regulation of cell adhesion // non-traceable author statement///0007229 // integrin-mediated signaling pathway // inferred from electronic annotation	0005576 // extracellular region // inferred from electronic annotation	0004222 // metalloendopeptidase activity // non-traceable author statement///0008233 // peptidase activity // inferred from electronic annotation///0008237 // metallopeptidase activity // inferred from electronic annotation///0008270 // zinc ion binding // non-traceable author statement///0016787 // hydrolase activity // inferred from electronic annotation///0046872 // metal ion binding // inferr…	chr8:24241970-24263526 (+) // 97.62 // p21.2
206082_at	-2.29725	-1.19991	2.29725	down	HCP5	10866	0006952 // defense response // traceable author statement
206011_at	-2.01014	-1.00729	2.01014	down	CASP1	834	0001666 // response to hypoxia // inferred from electronic annotation///0006508 // proteolysis // inferred from direct assay///0006915 // apoptotic process // traceable author statement///0006919 // activation of cysteine-type endopeptidase activity involved in apoptotic process // traceable author statement///0007165 // signal transduction // traceable author statement///0009617 // response to b…	0005576 // extracellular region // inferred from electronic annotation///0005737 // cytoplasm // not recorded///0005739 // mitochondrion // inferred from electronic annotation///0005829 // cytosol // traceable author statement///0072557 // IPAF inflammasome complex // not recorded///0072557 // IPAF inflammasome complex // inferred from sequence or structural similarity///0072558 // NLRP1 inflamma…	0004175 // endopeptidase activity // inferred from direct assay///0004197 // cysteine-type endopeptidase activity // traceable author statement///0005515 // protein binding // inferred from physical interaction///0008233 // peptidase activity // inferred from electronic annotation///0008234 // cysteine-type peptidase activity // inferred from electronic annotation///0008656 // cysteine-type endop…	chr11:104896234-104905430 (-) // 86.78 // q22.3
205997_at	-3.36866	-1.75217	3.36866	down	ADAM28	10863	0006508 // proteolysis // inferred from electronic annotation///0007229 // integrin-mediated signaling pathway // inferred from electronic annotation///0007283 // spermatogenesis // traceable author statement	0005576 // extracellular region // inferred from electronic annotation///0005886 // plasma membrane // inferred from electronic annotation///0016020 // membrane // inferred from electronic annotation///0016021 // integral component of membrane // inferred from electronic annotation	0004222 // metalloendopeptidase activity // inferred from electronic annotation///0005515 // protein binding // inferred from electronic annotation///0008233 // peptidase activity // inferred from electronic annotation///0008237 // metallopeptidase activity // inferred from direct assay///0008270 // zinc ion binding // inferred from electronic annotation///0016787 // hydrolase activity // inferre…	chr8:24151623-24212309 (+) // 98.53 // p21.2
205992_s_at	-2.06549	-1.04649	2.06549	down	IL15	3600	0001779 // natural killer cell differentiation // inferred from electronic annotation///0001866 // NK T cell proliferation // inferred from electronic annotation///0006954 // inflammatory response // inferred from electronic annotation///0006955 // immune response // inferred from electronic annotation///0007165 // signal transduction // traceable author statement///0007267 // cell-cell signaling…	0005576 // extracellular region // non-traceable author statement///0005615 // extracellular space // inferred from electronic annotation///0005634 // nucleus // inferred from electronic annotation///0005654 // nucleoplasm // inferred from direct assay///0005737 // cytoplasm // inferred from direct assay///0005768 // endosome // traceable author statement///0005794 // Golgi apparatus // traceable…	0005125 // cytokine activity // not recorded///0005126 // cytokine receptor binding // inferred from electronic annotation///0005515 // protein binding // inferred from physical interaction	chr4:142557810-142654398 (+) // 99.5 // q31.21
205890_s_at	-7.47985	-2.90301	7.47985	down	GABBR1///UBD	2550///10537	0006508 // proteolysis // non-traceable author statement///0006511 // ubiquitin-dependent protein catabolic process // inferred from direct assay///0007165 // signal transduction // inferred from electronic annotation///0007186 // G-protein coupled receptor signaling pathway // inferred from electronic annotation///0007193 // adenylate cyclase-inhibiting G-protein coupled receptor signaling pathw…	0005576 // extracellular region // inferred from electronic annotation///0005634 // nucleus // inferred from direct assay///0005730 // nucleolus // inferred from direct assay///0005737 // cytoplasm // inferred from electronic annotation///0005737 // cytoplasm // inferred from sequence or structural similarity///0005886 // plasma membrane // traceable author statement///0005887 // integral compone…	0004871 // signal transducer activity // inferred from electronic annotation///0004930 // G-protein coupled receptor activity // inferred from electronic annotation///0004965 // G-protein coupled GABA receptor activity // inferred from direct assay///0005515 // protein binding // inferred from physical interaction///0070628 // proteasome binding // inferred from direct assay	chr6:29523395-29527496 (-) // 99.74 // p22.1
205831_at	-2.6727	-1.4183	2.6727	down	CD2	914	0001766 // membrane raft polarization // traceable author statement///0006915 // apoptotic process // traceable author statement///0007155 // cell adhesion // inferred from electronic annotation///0007166 // cell surface receptor signaling pathway // traceable author statement///0007596 // blood coagulation // traceable author statement///0016337 // single organismal cell-cell adhesion // non-tra…	0005576 // extracellular region // inferred from electronic annotation///0005886 // plasma membrane // traceable author statement///0005887 // integral component of plasma membrane // non-traceable author statement///0005911 // cell-cell junction // inferred from electronic annotation///0009897 // external side of plasma membrane // inferred from direct assay///0009898 // cytoplasmic side of plas…	0004872 // receptor activity // non-traceable author statement///0005102 // receptor binding // inferred from physical interaction///0005515 // protein binding // inferred from physical interaction///0042803 // protein homodimerization activity // inferred from electronic annotation	chr1:117297108-117311847 (+) // 99.93 // p13.1
205758_at	-2.2233	-1.1527	2.2233	down	CD8A	925	0002250 // adaptive immune response // inferred from electronic annotation///0002376 // immune system process // inferred from electronic annotation///0002456 // T cell mediated immunity // not recorded///0006955 // immune response // non-traceable author statement///0007166 // cell surface receptor signaling pathway // not recorded///0007169 // transmembrane receptor protein tyrosine kinase sign…	0005576 // extracellular region // inferred from electronic annotation///0005886 // plasma membrane // traceable author statement///0005887 // integral component of plasma membrane // non-traceable author statement///0009897 // external side of plasma membrane // inferred from direct assay///0009986 // cell surface // inferred from electronic annotation///0016020 // membrane // inferred from elec…	0005515 // protein binding // inferred from physical interaction///0015026 // coreceptor activity // non-traceable author statement///0019901 // protein kinase binding // inferred from electronic annotation///0042288 // MHC class I protein binding // non-traceable author statement///0042803 // protein homodimerization activity // inferred from electronic annotation	chr2:87011733-87018036 (-) // 80.63 // p11.2
205692_s_at	-2.65374	-1.40803	2.65374	down	CD38	952	0001666 // response to hypoxia // inferred from electronic annotation///0007165 // signal transduction // non-traceable author statement///0007204 // positive regulation of cytosolic calcium ion concentration // inferred from electronic annotation///0007565 // female pregnancy // inferred from electronic annotation///0008152 // metabolic process // inferred from electronic annotation///0009725 //…	0005634 // nucleus // inferred from electronic annotation///0005829 // cytosol // inferred from electronic annotation///0005886 // plasma membrane // not recorded///0009986 // cell surface // inferred from electronic annotation///0016020 // membrane // traceable author statement///0016021 // integral component of membrane // inferred from electronic annotation///0043231 // intracellular membrane-…	0003953 // NAD+ nucleosidase activity // not recorded///0016740 // transferase activity // inferred from electronic annotation///0016787 // hydrolase activity // inferred from electronic annotation///0016798 // hydrolase activity, acting on glycosyl bonds // inferred from electronic annotation///0016849 // phosphorus-oxygen lyase activity // not recorded///0050135 // NAD(P)+ nucleosidase activity…	chr4:15779974-15850486 (+) // 99.27 // p15.32
205671_s_at	-2.20924	-1.14355	2.20924	down	HLA-DOB	3112	0002376 // immune system process // inferred from electronic annotation///0002504 // antigen processing and presentation of peptide or polysaccharide antigen via MHC class II // inferred from electronic annotation///0002587 // negative regulation of antigen processing and presentation of peptide antigen via MHC class II // inferred from direct assay///0006955 // immune response // inferred from e…	0005622 // intracellular // inferred from electronic annotation///0005764 // lysosome // inferred from direct assay///0005765 // lysosomal membrane // traceable author statement///0005768 // endosome // inferred from electronic annotation///0010008 // endosome membrane // inferred from electronic annotation///0016020 // membrane // inferred from electronic annotation///0016021 // integral compone…	0005515 // protein binding // inferred from electronic annotation///0023026 // MHC class II protein complex binding // inferred from direct assay///0032395 // MHC class II receptor activity // traceable author statement	chr6:32780548-32784784 (-) // 99.77 // p21.32
205668_at	-2.19717	-1.13565	2.19717	down	LY75	4065	0006897 // endocytosis // inferred from electronic annotation///0006954 // inflammatory response // traceable author statement///0006955 // immune response // traceable author statement	0005887 // integral component of plasma membrane // traceable author statement///0016020 // membrane // inferred from electronic annotation///0016021 // integral component of membrane // inferred from electronic annotation///0070062 // extracellular exosome // inferred from direct assay	0004872 // receptor activity // traceable author statement///0005515 // protein binding // inferred from physical interaction///0030246 // carbohydrate binding // inferred from electronic annotation	chr2:160659875-160761247 (-) // 95.24 // q24.2
205619_s_at	-2.16868	-1.11681	2.16868	down	MEOX1	4222	0001757 // somite specification // inferred from electronic annotation///0006351 // transcription, DNA-templated // inferred from electronic annotation///0006355 // regulation of transcription, DNA-templated // inferred from electronic annotation///0006366 // transcription from RNA polymerase II promoter // inferred from electronic annotation///0007275 // multicellular organismal development // t…	0005634 // nucleus // inferred from sequence or structural similarity///0005737 // cytoplasm // inferred from sequence or structural similarity	0000978 // RNA polymerase II core promoter proximal region sequence-specific DNA binding // inferred from electronic annotation///0001046 // core promoter sequence-specific DNA binding // inferred from sequence or structural similarity///0001077 // transcriptional activator activity, RNA polymerase II core promoter proximal region sequence-specific binding // inferred from electronic annotation//…	chr17:41717759-41738931 (-) // 99.14 // q21.31
205590_at	-2.99623	-1.58315	2.99623	down	RASGRP1	10125	0000165 // MAPK cascade // traceable author statement///0000186 // activation of MAPKK activity // traceable author statement///0001816 // cytokine production // inferred from electronic annotation///0001934 // positive regulation of protein phosphorylation // inferred from direct assay///0001934 // positive regulation of protein phosphorylation // inferred from mutant phenotype///0002437 // infl…	0000139 // Golgi membrane // inferred from electronic annotation///0005622 // intracellular // inferred from electronic annotation///0005737 // cytoplasm // inferred from electronic annotation///0005783 // endoplasmic reticulum // inferred from electronic annotation///0005789 // endoplasmic reticulum membrane // inferred from electronic annotation///0005794 // Golgi apparatus // inferred from dir…	0001786 // phosphatidylserine binding // inferred from mutant phenotype///0005085 // guanyl-nucleotide exchange factor activity // traceable author statement///0005088 // Ras guanyl-nucleotide exchange factor activity // inferred from mutant phenotype///0005509 // calcium ion binding // inferred from mutant phenotype///0008270 // zinc ion binding // inferred from mutant phenotype///0008289 // lip…	chr15:38780305-38856932 (-) // 98.49 // q14
205569_at	-3.11984	-1.64147	3.11984	down	LAMP3	27074	0002250 // adaptive immune response // inferred from electronic annotation///0002376 // immune system process // inferred from electronic annotation///0008283 // cell proliferation // traceable author statement	0005764 // lysosome // inferred from electronic annotation///0005765 // lysosomal membrane // inferred from electronic annotation///0016020 // membrane // inferred from electronic annotation///0016021 // integral component of membrane // inferred from electronic annotation///0030659 // cytoplasmic vesicle membrane // inferred from electronic annotation///0031410 // cytoplasmic vesicle // inferred…		chr3:182840003-182880506 (-) // 83.42 // q27.1
205488_at	-3.00243	-1.58613	3.00243	down	GZMA	3001	0006508 // proteolysis // inferred from electronic annotation///0006915 // apoptotic process // traceable author statement///0006955 // immune response // traceable author statement///0019835 // cytolysis // inferred from electronic annotation///0032078 // negative regulation of endodeoxyribonuclease activity // inferred from direct assay///0043065 // positive regulation of apoptotic process // i…	0001772 // immunological synapse // traceable author statement///0005576 // extracellular region // inferred from electronic annotation///0005615 // extracellular space // not recorded///0005634 // nucleus // traceable author statement	0004252 // serine-type endopeptidase activity // inferred from direct assay///0005515 // protein binding // inferred from physical interaction///0008233 // peptidase activity // inferred from electronic annotation///0008236 // serine-type peptidase activity // inferred from electronic annotation///0016787 // hydrolase activity // inferred from electronic annotation///0042803 // protein homodimeri…	chr5:54398472-54406061 (+) // 99.66 // q11.2
205267_at	-9.35536	-3.22579	9.35536	down	POU2AF1	5450	0006351 // transcription, DNA-templated // inferred from electronic annotation///0006355 // regulation of transcription, DNA-templated // inferred from electronic annotation///0006366 // transcription from RNA polymerase II promoter // traceable author statement///0006959 // humoral immune response // traceable author statement	0005634 // nucleus // inferred from electronic annotation	0003677 // DNA binding // inferred from electronic annotation///0003712 // transcription cofactor activity // traceable author statement///0003713 // transcription coactivator activity // traceable author statement///0005515 // protein binding // inferred from physical interaction	chr11:111222982-111250417 (-) // 79.57 // q23.1
205242_at	-18.5358	-4.21225	18.5358	down	CXCL13	10563	0002467 // germinal center formation // non-traceable author statement///0002518 // lymphocyte chemotaxis across high endothelial venule // inferred from sequence or structural similarity///0002544 // chronic inflammatory response // non-traceable author statement///0002920 // regulation of humoral immune response // non-traceable author statement///0006935 // chemotaxis // inferred from electron…	0005576 // extracellular region // inferred from direct assay///0005576 // extracellular region // traceable author statement///0005615 // extracellular space // not recorded///0005829 // cytosol // inferred from direct assay	0005125 // cytokine activity // inferred from electronic annotation///0008009 // chemokine activity // inferred from direct assay///0008201 // heparin binding // inferred from direct assay///0017134 // fibroblast growth factor binding // inferred from direct assay///0031724 // CXCR5 chemokine receptor binding // inferred from direct assay///0031735 // CCR10 chemokine receptor binding // inferred …	chr4:78432905-78532986 (+) // 98.6 // q21.1
205213_at	-2.31242	-1.2094	2.31242	down	ACAP1	9744	0006810 // transport // inferred from electronic annotation///0015031 // protein transport // inferred from electronic annotation///0043547 // positive regulation of GTPase activity // inferred from electronic annotation	0005768 // endosome // inferred from electronic annotation///0016020 // membrane // inferred from direct assay///0055038 // recycling endosome membrane // inferred from electronic annotation	0005096 // GTPase activator activity // inferred from electronic annotation///0005515 // protein binding // inferred from physical interaction///0046872 // metal ion binding // inferred from electronic annotation	chr17:7239865-7254797 (+) // 100.0 // p13.1
205159_at	-2.00926	-1.00666	2.00926	down	CSF2RB	1439	0000165 // MAPK cascade // traceable author statement///0000186 // activation of MAPKK activity // traceable author statement///0007165 // signal transduction // non-traceable author statement///0007173 // epidermal growth factor receptor signaling pathway // traceable author statement///0007264 // small GTPase mediated signal transduction // traceable author statement///0007265 // Ras protein si…	0005622 // intracellular // traceable author statement///0005886 // plasma membrane // traceable author statement///0005887 // integral component of plasma membrane // non-traceable author statement///0016020 // membrane // inferred from electronic annotation///0016021 // integral component of membrane // inferred from electronic annotation///0030526 // granulocyte macrophage colony-stimulating f…	0004872 // receptor activity // traceable author statement///0004896 // cytokine receptor activity // inferred from electronic annotation///0004912 // interleukin-3 receptor activity // traceable author statement///0004914 // interleukin-5 receptor activity // traceable author statement///0005515 // protein binding // inferred from physical interaction	chr22:37318075-37336481 (+) // 88.72 // q12.3
204961_s_at	-2.7017	-1.43387	2.7017	down	NCF1///NCF1B///NCF1C	653361///654816///654817	0001878 // response to yeast // inferred from electronic annotation///0001909 // leukocyte mediated cytotoxicity // inferred from electronic annotation///0002474 // antigen processing and presentation of peptide antigen via MHC class I // traceable author statement///0002479 // antigen processing and presentation of exogenous peptide antigen via MHC class I, TAP-dependent // traceable author stat…	0005737 // cytoplasm // inferred from electronic annotation///0005791 // rough endoplasmic reticulum // inferred from electronic annotation///0005794 // Golgi apparatus // inferred from electronic annotation///0005829 // cytosol // inferred from direct assay///0005829 // cytosol // traceable author statement///0005886 // plasma membrane // inferred from electronic annotation///0016020 // membrane…	0005515 // protein binding // inferred from physical interaction///0008289 // lipid binding // inferred from electronic annotation///0008942 // nitrite reductase [NAD(P)H] activity // inferred from electronic annotation///0009055 // electron carrier activity // traceable author statement///0016175 // superoxide-generating NADPH oxidase activity // inferred from mutant phenotype///0016175 // super…	chr7:74188366-74203658 (+) // 99.4 // q11.23///chr7:72634668-72649978 (+) // 99.18 // q11.23///chr7:74572445-74587759 (-) // 99.85 // q11.23
204960_at	-2.11333	-1.07952	2.11333	down	CORO1B///PTPRCAP	5790///57175	0006952 // defense response // traceable author statement///0016477 // cell migration // inferred from direct assay///0030036 // actin cytoskeleton organization // not recorded///0030036 // actin cytoskeleton organization // inferred from direct assay///0031529 // ruffle organization // inferred from direct assay///0034315 // regulation of Arp2/3 complex-mediated actin nucleation // inferred by c…	0001725 // stress fiber // inferred from direct assay///0005737 // cytoplasm // inferred from direct assay///0005829 // cytosol // inferred from direct assay///0005856 // cytoskeleton // inferred from electronic annotation///0005884 // actin filament // inferred from direct assay///0005886 // plasma membrane // inferred from direct assay///0005925 // focal adhesion // inferred from direct assay//…	0003779 // actin binding // inferred from electronic annotation///0005515 // protein binding // inferred from physical interaction///0042802 // identical protein binding // inferred from direct assay///0051015 // actin filament binding // not recorded///0051015 // actin filament binding // inferred from direct assay///0051015 // actin filament binding // inferred from mutant phenotype///0071933 /…	chr11:67202980-67205153 (-) // 95.96 // q13.2
204891_s_at	-3.42957	-1.77803	3.42957	down	LCK	3932	0006468 // protein phosphorylation // inferred from direct assay///0006470 // protein dephosphorylation // inferred from direct assay///0006470 // protein dephosphorylation // inferred from sequence or structural similarity///0006882 // cellular zinc ion homeostasis // inferred from expression pattern///0006882 // cellular zinc ion homeostasis // inferred from sequence or structural similarity///…	0000242 // pericentriolar material // inferred from direct assay///0000242 // pericentriolar material // inferred from sequence or structural similarity///0001772 // immunological synapse // inferred from direct assay///0005737 // cytoplasm // inferred from electronic annotation///0005829 // cytosol // traceable author statement///0005886 // plasma membrane // inferred from direct assay///0005886…	0000166 // nucleotide binding // inferred from electronic annotation///0001948 // glycoprotein binding // inferred from physical interaction///0003823 // antigen binding // inferred from electronic annotation///0004672 // protein kinase activity // inferred from electronic annotation///0004713 // protein tyrosine kinase activity // not recorded///0004713 // protein tyrosine kinase activity // inf…	chr1:32716931-32751761 (+) // 92.03 // p35.1
204890_s_at	-2.22381	-1.15303	2.22381	down	LCK	3932	0006468 // protein phosphorylation // inferred from direct assay///0006470 // protein dephosphorylation // inferred from direct assay///0006470 // protein dephosphorylation // inferred from sequence or structural similarity///0006882 // cellular zinc ion homeostasis // inferred from expression pattern///0006882 // cellular zinc ion homeostasis // inferred from sequence or structural similarity///…	0000242 // pericentriolar material // inferred from direct assay///0000242 // pericentriolar material // inferred from sequence or structural similarity///0001772 // immunological synapse // inferred from direct assay///0005737 // cytoplasm // inferred from electronic annotation///0005829 // cytosol // traceable author statement///0005886 // plasma membrane // inferred from direct assay///0005886…	0000166 // nucleotide binding // inferred from electronic annotation///0001948 // glycoprotein binding // inferred from physical interaction///0003823 // antigen binding // inferred from electronic annotation///0004672 // protein kinase activity // inferred from electronic annotation///0004713 // protein tyrosine kinase activity // not recorded///0004713 // protein tyrosine kinase activity // inf…	chr1:32739806-32751342 (+) // 99.18 // p35.1
204780_s_at	-2.03588	-1.02565	2.03588	down	FAS	355	0002377 // immunoglobulin production // inferred from electronic annotation///0003014 // renal system process // inferred from electronic annotation///0006461 // protein complex assembly // traceable author statement///0006915 // apoptotic process // inferred from direct assay///0006915 // apoptotic process // traceable author statement///0006919 // activation of cysteine-type endopeptidase activ…	0005576 // extracellular region // inferred from electronic annotation///0005634 // nucleus // inferred from direct assay///0005737 // cytoplasm // inferred from direct assay///0005829 // cytosol // non-traceable author statement///0005886 // plasma membrane // inferred from direct assay///0005886 // plasma membrane // inferred from mutant phenotype///0005886 // plasma membrane // traceable autho…	0004871 // signal transducer activity // traceable author statement///0004872 // receptor activity // non-traceable author statement///0004888 // transmembrane signaling receptor activity // inferred from electronic annotation///0005031 // tumor necrosis factor-activated receptor activity // not recorded///0005515 // protein binding // inferred from physical interaction///0019900 // kinase bindin…	chr10:90750326-90775541 (+) // 95.24 // q23.31
204698_at	-2.37611	-1.2486	2.37611	down	ISG20	3669	0000738 // DNA catabolic process, exonucleolytic // inferred from direct assay///0002376 // immune system process // inferred from electronic annotation///0006364 // rRNA processing // inferred from electronic annotation///0006401 // RNA catabolic process // inferred from direct assay///0008283 // cell proliferation // traceable author statement///0009615 // response to virus // inferred from dir…	0005634 // nucleus // inferred from direct assay///0005654 // nucleoplasm // traceable author statement///0005730 // nucleolus // inferred from direct assay///0005737 // cytoplasm // inferred from direct assay///0015030 // Cajal body // inferred from direct assay///0016605 // PML body // inferred from direct assay	0000175 // 3'-5'-exoribonuclease activity // inferred from direct assay///0003676 // nucleic acid binding // inferred from electronic annotation///0003723 // RNA binding // inferred from electronic annotation///0004518 // nuclease activity // inferred from electronic annotation///0004527 // exonuclease activity // inferred from mutant phenotype///0008310 // single-stranded DNA 3'-5' exodeoxyribon…	chr15:89182582-89198880 (+) // 99.85 // q26.1
204661_at	-2.58309	-1.3691	2.58309	down	CD52	1043	0007204 // positive regulation of cytosolic calcium ion concentration // inferred from direct assay///0045730 // respiratory burst // non-traceable author statement	0005829 // cytosol // inferred from direct assay///0005886 // plasma membrane // inferred from electronic annotation///0005887 // integral component of plasma membrane // traceable author statement///0016020 // membrane // traceable author statement///0016021 // integral component of membrane // inferred from electronic annotation///0031225 // anchored component of membrane // inferred from elect…		chr1:26644484-26647010 (+) // 98.37 // p36.11
204655_at	-3.27338	-1.71078	3.27338	down	CCL5	6352	0000165 // MAPK cascade // inferred from mutant phenotype///0002407 // dendritic cell chemotaxis // traceable author statement///0002544 // chronic inflammatory response // inferred from electronic annotation///0002548 // monocyte chemotaxis // inferred by curator///0002676 // regulation of chronic inflammatory response // traceable author statement///0006816 // calcium ion transport // inferred …	0005576 // extracellular region // traceable author statement///0005615 // extracellular space // not recorded///0005737 // cytoplasm // inferred from electronic annotation	0004435 // phosphatidylinositol phospholipase C activity // inferred from direct assay///0004672 // protein kinase activity // inferred from direct assay///0005125 // cytokine activity // inferred from electronic annotation///0005515 // protein binding // inferred from physical interaction///0008009 // chemokine activity // inferred from direct assay///0008009 // chemokine activity // non-traceab…	chr17:34198526-34207330 (-) // 57.16 // q12
204613_at	-2.07265	-1.05148	2.07265	down	PLCG2	5336	0002092 // positive regulation of receptor internalization // inferred from electronic annotation///0002223 // stimulatory C-type lectin receptor signaling pathway // traceable author statement///0002316 // follicular B cell differentiation // inferred from electronic annotation///0006629 // lipid metabolic process // inferred from electronic annotation///0006661 // phosphatidylinositol biosynthe…	0005622 // intracellular // inferred from electronic annotation///0005829 // cytosol // traceable author statement///0005886 // plasma membrane // inferred from direct assay///0005886 // plasma membrane // traceable author statement///0070062 // extracellular exosome // inferred from direct assay	0004435 // phosphatidylinositol phospholipase C activity // inferred from direct assay///0004435 // phosphatidylinositol phospholipase C activity // traceable author statement///0004629 // phospholipase C activity // traceable author statement///0004871 // signal transducer activity // inferred from electronic annotation///0005515 // protein binding // inferred from physical interaction///0008081…	chr16:81812929-81991880 (+) // 98.44 // q23.3
204562_at	-2.55824	-1.35515	2.55824	down	IRF4	3662	0006351 // transcription, DNA-templated // inferred from electronic annotation///0006355 // regulation of transcription, DNA-templated // inferred from electronic annotation///0006366 // transcription from RNA polymerase II promoter // inferred from direct assay///0006479 // protein methylation // inferred from electronic annotation///0018022 // peptidyl-lysine methylation // inferred from electr…	0000788 // nuclear nucleosome // inferred from electronic annotation///0005634 // nucleus // inferred by curator///0005654 // nucleoplasm // inferred from direct assay///0005737 // cytoplasm // inferred from direct assay///0005829 // cytosol // traceable author statement///0016020 // membrane // inferred from direct assay	0000975 // regulatory region DNA binding // inferred from electronic annotation///0000978 // RNA polymerase II core promoter proximal region sequence-specific DNA binding // inferred from direct assay///0001077 // transcriptional activator activity, RNA polymerase II core promoter proximal region sequence-specific binding // inferred from direct assay///0003677 // DNA binding // inferred from ele…	chr6:391759-411193 (+) // 94.65 // p25.3
204533_at	-5.46031	-2.44898	5.46031	down	CXCL10	3627	0002690 // positive regulation of leukocyte chemotaxis // not recorded///0006935 // chemotaxis // inferred from direct assay///0006954 // inflammatory response // inferred from electronic annotation///0006955 // immune response // not recorded///0007165 // signal transduction // traceable author statement///0007166 // cell surface receptor signaling pathway // traceable author statement///0007186…	0005576 // extracellular region // inferred from direct assay///0005576 // extracellular region // traceable author statement///0005615 // extracellular space // not recorded///0009897 // external side of plasma membrane // inferred from electronic annotation	0005102 // receptor binding // traceable author statement///0005125 // cytokine activity // inferred from electronic annotation///0005515 // protein binding // inferred from physical interaction///0008009 // chemokine activity // inferred from direct assay///0008201 // heparin binding // inferred from mutant phenotype///0008603 // cAMP-dependent protein kinase regulator activity // traceable auth…	chr4:76942272-76944650 (-) // 99.66 // q21.1
204471_at	-2.38483	-1.25388	2.38483	down	GAP43	2596	0007205 // protein kinase C-activating G-protein coupled receptor signaling pathway // traceable author statement///0007275 // multicellular organismal development // inferred from electronic annotation///0007399 // nervous system development // inferred from electronic annotation///0007411 // axon guidance // inferred from electronic annotation///0009611 // response to wounding // traceable auth…	0005737 // cytoplasm // inferred from electronic annotation///0005886 // plasma membrane // inferred from direct assay///0014069 // postsynaptic density // not recorded///0016020 // membrane // inferred from electronic annotation///0030054 // cell junction // inferred from electronic annotation///0030424 // axon // inferred from electronic annotation///0031527 // filopodium membrane // inferred f…	0001786 // phosphatidylserine binding // inferred from electronic annotation///0005515 // protein binding // inferred from physical interaction///0005516 // calmodulin binding // not recorded///0035727 // lysophosphatidic acid binding // inferred from electronic annotation///1901981 // phosphatidylinositol phosphate binding // inferred from electronic annotation	chr3:115342451-115440152 (+) // 87.16 // q13.31
204446_s_at	-2.2366	-1.16131	2.2366	down	ALOX5	240	0002526 // acute inflammatory response // inferred from electronic annotation///0002540 // leukotriene production involved in inflammatory response // inferred from electronic annotation///0006691 // leukotriene metabolic process // traceable author statement///0006954 // inflammatory response // inferred from electronic annotation///0007584 // response to nutrient // inferred from electronic ann…	0005615 // extracellular space // inferred from direct assay///0005634 // nucleus // inferred from electronic annotation///0005635 // nuclear envelope // inferred from direct assay///0005635 // nuclear envelope // traceable author statement///0005641 // nuclear envelope lumen // inferred from direct assay///0005737 // cytoplasm // inferred from electronic annotation///0005829 // cytosol // inferr…	0004051 // arachidonate 5-lipoxygenase activity // inferred from direct assay///0005506 // iron ion binding // inferred from direct assay///0005515 // protein binding // inferred from physical interaction///0016491 // oxidoreductase activity // inferred from electronic annotation///0016702 // oxidoreductase activity, acting on single donors with incorporation of molecular oxygen, incorporation of…	chr10:45869685-45941561 (+) // 96.56 // q11.21
204430_s_at	-2.32462	-1.217	2.32462	down	SLC2A5	6518	0005975 // carbohydrate metabolic process // traceable author statement///0006810 // transport // inferred from electronic annotation///0008643 // carbohydrate transport // inferred from electronic annotation///0008645 // hexose transport // traceable author statement///0015755 // fructose transport // inferred from electronic annotation///0015758 // glucose transport // traceable author statemen…	0005886 // plasma membrane // traceable author statement///0005887 // integral component of plasma membrane // ---///0016020 // membrane // inferred from electronic annotation///0016021 // integral component of membrane // inferred from electronic annotation///0016324 // apical plasma membrane // inferred from sequence or structural similarity///0070062 // extracellular exosome // inferred from d…	0005215 // transporter activity // inferred from electronic annotation///0005351 // sugar:proton symporter activity // ---///0005353 // fructose transmembrane transporter activity // inferred from electronic annotation///0005355 // glucose transmembrane transporter activity // traceable author statement///0022857 // transmembrane transporter activity // inferred from electronic annotation///00228…	chr1:9097006-9129670 (-) // 99.91 // p36.23
204359_at	-3.05024	-1.60892	3.05024	down	FLRT2	23768	0003007 // heart morphogenesis // inferred from sequence or structural similarity///0007155 // cell adhesion // inferred from electronic annotation///0007275 // multicellular organismal development // inferred from electronic annotation///0007411 // axon guidance // inferred from electronic annotation///0008543 // fibroblast growth factor receptor signaling pathway // inferred from sequence or st…	0005576 // extracellular region // inferred from electronic annotation///0005578 // proteinaceous extracellular matrix // non-traceable author statement///0005615 // extracellular space // inferred from electronic annotation///0005622 // intracellular // non-traceable author statement///0005783 // endoplasmic reticulum // inferred from electronic annotation///0005789 // endoplasmic reticulum memb…	0005057 // receptor signaling protein activity // non-traceable author statement///0005515 // protein binding // inferred from electronic annotation///0030674 // protein binding, bridging // non-traceable author statement///0045499 // chemorepellent activity // inferred from electronic annotation	chr14:86087720-86094263 (+) // 86.16 // q31.3
204279_at	-2.59695	-1.37682	2.59695	down	PSMB9	5698	0000082 // G1/S transition of mitotic cell cycle // traceable author statement///0000165 // MAPK cascade // traceable author statement///0000186 // activation of MAPKK activity // traceable author statement///0000209 // protein polyubiquitination // traceable author statement///0000278 // mitotic cell cycle // traceable author statement///0002223 // stimulatory C-type lectin receptor signaling pa…	0000502 // proteasome complex // traceable author statement///0005634 // nucleus // inferred from electronic annotation///0005654 // nucleoplasm // traceable author statement///0005737 // cytoplasm // inferred from direct assay///0005829 // cytosol // traceable author statement///0005839 // proteasome core complex // not recorded///0005839 // proteasome core complex // inferred from sequence or s…	0004175 // endopeptidase activity // not recorded///0004298 // threonine-type endopeptidase activity // inferred from electronic annotation///0005515 // protein binding // inferred from physical interaction///0008233 // peptidase activity // inferred from electronic annotation///0016787 // hydrolase activity // inferred from electronic annotation	chr6:32821961-32827327 (+) // 99.86 // p21.32
204224_s_at	-2.88452	-1.52833	2.88452	down	GCH1	2643	0006461 // protein complex assembly // inferred from electronic annotation///0006729 // tetrahydrobiopterin biosynthetic process // inferred from direct assay///0006729 // tetrahydrobiopterin biosynthetic process // inferred from mutant phenotype///0006809 // nitric oxide biosynthetic process // non-traceable author statement///0008152 // metabolic process // inferred from electronic annotation//…	0005634 // nucleus // inferred from direct assay///0005654 // nucleoplasm // inferred from direct assay///0005737 // cytoplasm // inferred from direct assay///0005829 // cytosol // inferred from direct assay///0005829 // cytosol // traceable author statement///0031410 // cytoplasmic vesicle // inferred from direct assay///0031965 // nuclear membrane // inferred from direct assay///0043234 // prot…	0000166 // nucleotide binding // inferred from electronic annotation///0003824 // catalytic activity // inferred from electronic annotation///0003934 // GTP cyclohydrolase I activity // inferred from direct assay///0005509 // calcium ion binding // inferred from electronic annotation///0005515 // protein binding // inferred from physical interaction///0005525 // GTP binding // inferred from direc…	chr14:55308734-55369529 (-) // 98.46 // q22.2
204205_at	-2.52072	-1.33383	2.52072	down	APOBEC3G	60489	0002230 // positive regulation of defense response to virus by host // inferred from direct assay///0002376 // immune system process // inferred from electronic annotation///0008152 // metabolic process // inferred from electronic annotation///0009972 // cytidine deamination // inferred from direct assay///0010529 // negative regulation of transposition // inferred from direct assay///0016032 // …	0000932 // cytoplasmic mRNA processing body // inferred from direct assay///0005634 // nucleus // inferred from electronic annotation///0005737 // cytoplasm // inferred from direct assay///0005829 // cytosol // traceable author statement///0030529 // ribonucleoprotein complex // inferred from direct assay///0030895 // apolipoprotein B mRNA editing enzyme complex // traceable author statement	0003723 // RNA binding // inferred from direct assay///0003824 // catalytic activity // inferred from electronic annotation///0004126 // cytidine deaminase activity // traceable author statement///0005515 // protein binding // inferred from physical interaction///0008270 // zinc ion binding // inferred from direct assay///0016787 // hydrolase activity // inferred from electronic annotation///0016…	chr22:39473135-39483747 (+) // 99.36 // q13.1
204198_s_at	-2.19669	-1.13533	2.19669	down	RUNX3	864	0000122 // negative regulation of transcription from RNA polymerase II promoter // inferred from sequence or structural similarity///0001503 // ossification // not recorded///0002062 // chondrocyte differentiation // not recorded///0006351 // transcription, DNA-templated // inferred from electronic annotation///0006355 // regulation of transcription, DNA-templated // non-traceable author statemen…	0000790 // nuclear chromatin // inferred from sequence or structural similarity///0005634 // nucleus // inferred from direct assay///0005730 // nucleolus // inferred from direct assay///0005737 // cytoplasm // inferred from direct assay///0005794 // Golgi apparatus // inferred from direct assay///0043231 // intracellular membrane-bounded organelle // inferred from direct assay	0000977 // RNA polymerase II regulatory region sequence-specific DNA binding // inferred from sequence or structural similarity///0000981 // RNA polymerase II transcription factor activity, sequence-specific DNA binding // not recorded///0000981 // RNA polymerase II transcription factor activity, sequence-specific DNA binding // inferred from sequence or structural similarity///0003677 // DNA bin…	chr1:25226009-25291189 (-) // 96.85 // p36.11
204118_at	-2.25127	-1.17074	2.25127	down	CD48	962	0006952 // defense response // traceable author statement///0007596 // blood coagulation // traceable author statement///0050900 // leukocyte migration // traceable author statement	0005886 // plasma membrane // traceable author statement///0005887 // integral component of plasma membrane // traceable author statement///0016020 // membrane // inferred from direct assay///0016021 // integral component of membrane // inferred from electronic annotation///0031225 // anchored component of membrane // inferred from electronic annotation///0045121 // membrane raft // inferred from…	0004872 // receptor activity // inferred from electronic annotation///0005515 // protein binding // inferred from physical interaction	chr1:160648676-160681592 (-) // 99.79 // q23.3
204116_at	-2.92541	-1.54864	2.92541	down	IL2RG	3561	0000165 // MAPK cascade // traceable author statement///0000186 // activation of MAPKK activity // traceable author statement///0006955 // immune response // traceable author statement///0007165 // signal transduction // non-traceable author statement///0007173 // epidermal growth factor receptor signaling pathway // traceable author statement///0007264 // small GTPase mediated signal transductio…	0005622 // intracellular // traceable author statement///0005886 // plasma membrane // traceable author statement///0005887 // integral component of plasma membrane // traceable author statement///0009897 // external side of plasma membrane // inferred from sequence or structural similarity///0009986 // cell surface // inferred from electronic annotation///0016020 // membrane // inferred from dir…	0004896 // cytokine receptor activity // inferred from electronic annotation///0004911 // interleukin-2 receptor activity // traceable author statement///0004913 // interleukin-4 receptor activity // traceable author statement///0004917 // interleukin-7 receptor activity // traceable author statement///0005515 // protein binding // inferred from physical interaction///0019976 // interleukin-2 bin…	chrX:70327258-70331403 (-) // 97.52 // q13.1
203963_at	-2.34774	-1.23127	2.34774	down	CA12	771	0006730 // one-carbon metabolic process // inferred from electronic annotation///0015701 // bicarbonate transport // traceable author statement///0044281 // small molecule metabolic process // traceable author statement///0055064 // chloride ion homeostasis // inferred from mutant phenotype	0005886 // plasma membrane // traceable author statement///0016020 // membrane // inferred from electronic annotation///0016021 // integral component of membrane // inferred from electronic annotation	0004089 // carbonate dehydratase activity // inferred from electronic annotation///0008270 // zinc ion binding // inferred from electronic annotation///0016829 // lyase activity // inferred from electronic annotation///0046872 // metal ion binding // inferred from electronic annotation	chr15:63616905-63674034 (-) // 96.11 // q22.2
203915_at	-8.94347	-3.16084	8.94347	down	CXCL9	4283	0002690 // positive regulation of leukocyte chemotaxis // not recorded///0006935 // chemotaxis // inferred from direct assay///0006952 // defense response // traceable author statement///0006954 // inflammatory response // inferred from electronic annotation///0006955 // immune response // not recorded///0006968 // cellular defense response // traceable author statement///0007165 // signal transd…	0005576 // extracellular region // traceable author statement///0005615 // extracellular space // inferred from electronic annotation///0009897 // external side of plasma membrane // inferred from electronic annotation	0005125 // cytokine activity // traceable author statement///0005515 // protein binding // inferred from physical interaction///0008009 // chemokine activity // inferred from direct assay///0048248 // CXCR3 chemokine receptor binding // inferred from direct assay	chr4:76922622-76928641 (-) // 91.83 // q21.1
203828_s_at	-2.97404	-1.57243	2.97404	down	IL32	9235	0006952 // defense response // traceable author statement///0006955 // immune response // inferred from electronic annotation///0007155 // cell adhesion // traceable author statement	0005576 // extracellular region // inferred from electronic annotation///0005615 // extracellular space // inferred from electronic annotation///0016020 // membrane // inferred from direct assay	0005125 // cytokine activity // inferred from electronic annotation///0005515 // protein binding // inferred from physical interaction	chr16:3115664-3119551 (+) // 96.45 // p13.3
203817_at	-2.12905	-1.09021	2.12905	down	GUCY1B3	2983	0006182 // cGMP biosynthetic process // not recorded///0006182 // cGMP biosynthetic process // inferred from direct assay///0007263 // nitric oxide mediated signal transduction // traceable author statement///0007596 // blood coagulation // traceable author statement///0008015 // blood circulation // traceable author statement///0009190 // cyclic nucleotide biosynthetic process // inferred from e…	0005622 // intracellular // inferred from electronic annotation///0005737 // cytoplasm // inferred from direct assay///0005886 // plasma membrane // not recorded///0008074 // guanylate cyclase complex, soluble // inferred from direct assay///0043231 // intracellular membrane-bounded organelle // inferred from direct assay///0043234 // protein complex // inferred from electronic annotation	0000166 // nucleotide binding // inferred from electronic annotation///0004016 // adenylate cyclase activity // not recorded///0004383 // guanylate cyclase activity // inferred from direct assay///0004872 // receptor activity // traceable author statement///0005515 // protein binding // inferred from physical interaction///0005525 // GTP binding // inferred from electronic annotation///0016829 //…	chr4:156680213-156728783 (+) // 96.73 // q32.1
203570_at	-2.27413	-1.18531	2.27413	down	LOXL1	4016	0018277 // protein deamination // traceable author statement///0030198 // extracellular matrix organization // traceable author statement///0032496 // response to lipopolysaccharide // inferred from electronic annotation///0035904 // aorta development // inferred from electronic annotation///0055114 // oxidation-reduction process // traceable author statement	0001669 // acrosomal vesicle // inferred from electronic annotation///0005576 // extracellular region // traceable author statement///0005578 // proteinaceous extracellular matrix // inferred from electronic annotation///0005604 // basement membrane // inferred from electronic annotation///0005615 // extracellular space // inferred from electronic annotation///0005737 // cytoplasm // inferred fro…	0005507 // copper ion binding // inferred from electronic annotation///0016491 // oxidoreductase activity // inferred from electronic annotation///0016641 // oxidoreductase activity, acting on the CH-NH2 group of donors, oxygen as acceptor // inferred from electronic annotation///0046872 // metal ion binding // inferred from electronic annotation	chr15:74218819-74244476 (+) // 96.43 // q24.1
203554_x_at	-2.00467	-1.00337	2.00467	down	PTTG1	9232	0000278 // mitotic cell cycle // traceable author statement///0006281 // DNA repair // inferred from electronic annotation///0006355 // regulation of transcription, DNA-templated // traceable author statement///0006366 // transcription from RNA polymerase II promoter // traceable author statement///0006974 // cellular response to DNA damage stimulus // inferred from electronic annotation///000704…	0005634 // nucleus // inferred from electronic annotation///0005737 // cytoplasm // traceable author statement///0005829 // cytosol // traceable author statement	0003700 // transcription factor activity, sequence-specific DNA binding // traceable author statement///0004869 // cysteine-type endopeptidase inhibitor activity // non-traceable author statement///0005515 // protein binding // inferred from physical interaction///0017124 // SH3 domain binding // inferred from electronic annotation///0030414 // peptidase inhibitor activity // not recorded	chr5:159848864-159855745 (+) // 97.53 // q33.3
203528_at	-2.46494	-1.30155	2.46494	down	SEMA4D	10507	0000122 // negative regulation of transcription from RNA polymerase II promoter // inferred from mutant phenotype///0001755 // neural crest cell migration // not recorded///0001934 // positive regulation of protein phosphorylation // inferred from direct assay///0006955 // immune response // traceable author statement///0007155 // cell adhesion // traceable author statement///0007162 // negative …	0005615 // extracellular space // not recorded///0005615 // extracellular space // inferred from sequence or structural similarity///0005886 // plasma membrane // traceable author statement///0005887 // integral component of plasma membrane // inferred from direct assay///0016020 // membrane // inferred from electronic annotation///0016021 // integral component of membrane // inferred from electr…	0004872 // receptor activity // inferred from direct assay///0004888 // transmembrane signaling receptor activity // inferred from mutant phenotype///0005102 // receptor binding // inferred from direct assay///0005515 // protein binding // inferred from physical interaction///0030215 // semaphorin receptor binding // inferred from physical interaction///0030215 // semaphorin receptor binding // i…	chr9:91992151-92020458 (-) // 97.67 // q22.2
203485_at	-2.1386	-1.09667	2.1386	down	RTN1	6252	0030182 // neuron differentiation // inferred from expression pattern	0005783 // endoplasmic reticulum // inferred from electronic annotation///0005789 // endoplasmic reticulum membrane // inferred from direct assay///0012505 // endomembrane system // ---///0016020 // membrane // inferred from electronic annotation///0016021 // integral component of membrane // inferred from electronic annotation///0030176 // integral component of endoplasmic reticulum membrane // …	0005515 // protein binding // inferred from physical interaction	chr14:60062713-60337470 (-) // 99.94 // q23.1
202998_s_at	-2.06568	-1.04662	2.06568	down	LOXL2	4017	0001666 // response to hypoxia // inferred from sequence or structural similarity///0001837 // epithelial to mesenchymal transition // inferred from direct assay///0001935 // endothelial cell proliferation // inferred from mutant phenotype///0002040 // sprouting angiogenesis // inferred from mutant phenotype///0006351 // transcription, DNA-templated // inferred from electronic annotation///000635…	0005576 // extracellular region // inferred from electronic annotation///0005578 // proteinaceous extracellular matrix // inferred from electronic annotation///0005604 // basement membrane // inferred from sequence or structural similarity///0005615 // extracellular space // inferred from direct assay///0005634 // nucleus // inferred from direct assay///0005634 // nucleus // traceable author stat…	0003682 // chromatin binding // inferred from direct assay///0003714 // transcription corepressor activity // inferred from direct assay///0004720 // protein-lysine 6-oxidase activity // inferred from direct assay///0005044 // scavenger receptor activity // inferred from electronic annotation///0005507 // copper ion binding // inferred from electronic annotation///0005515 // protein binding // in…	chr8:23154695-23261630 (-) // 99.8 // p21.3
202742_s_at	-2.0564	-1.04012	2.0564	down	PRKACB	5567	0001843 // neural tube closure // inferred from electronic annotation///0002223 // stimulatory C-type lectin receptor signaling pathway // traceable author statement///0003091 // renal water homeostasis // traceable author statement///0005975 // carbohydrate metabolic process // traceable author statement///0006006 // glucose metabolic process // traceable author statement///0006094 // gluconeoge…	0005634 // nucleus // inferred from electronic annotation///0005654 // nucleoplasm // traceable author statement///0005737 // cytoplasm // inferred from electronic annotation///0005813 // centrosome // inferred from direct assay///0005829 // cytosol // traceable author statement///0005886 // plasma membrane // inferred from electronic annotation///0005952 // cAMP-dependent protein kinase complex …	0000166 // nucleotide binding // inferred from electronic annotation///0000287 // magnesium ion binding // inferred from direct assay///0004672 // protein kinase activity // inferred from electronic annotation///0004674 // protein serine/threonine kinase activity // inferred from electronic annotation///0004691 // cAMP-dependent protein kinase activity // inferred from direct assay///0005515 // p…	chr1:84543961-84702831 (+) // 99.93 // p31.1
202688_at	-2.10702	-1.07521	2.10702	down	TNFSF10	8743	0006915 // apoptotic process // traceable author statement///0006919 // activation of cysteine-type endopeptidase activity involved in apoptotic process // traceable author statement///0006955 // immune response // inferred from electronic annotation///0007165 // signal transduction // traceable author statement///0007166 // cell surface receptor signaling pathway // traceable author statement///…	0005576 // extracellular region // traceable author statement///0005615 // extracellular space // inferred from electronic annotation///0005887 // integral component of plasma membrane // traceable author statement///0016020 // membrane // inferred from electronic annotation///0016021 // integral component of membrane // inferred from electronic annotation///0070062 // extracellular exosome // in…	0005102 // receptor binding // traceable author statement///0005125 // cytokine activity // inferred from electronic annotation///0005164 // tumor necrosis factor receptor binding // inferred from electronic annotation///0005515 // protein binding // inferred from physical interaction///0032813 // tumor necrosis factor receptor superfamily binding // inferred from electronic annotation///0046872 …	chr3:172223464-172241261 (-) // 81.91 // q26.31
202659_at	-2.03901	-1.02787	2.03901	down	PSMB10	5699	0000082 // G1/S transition of mitotic cell cycle // traceable author statement///0000165 // MAPK cascade // traceable author statement///0000186 // activation of MAPKK activity // traceable author statement///0000209 // protein polyubiquitination // traceable author statement///0000278 // mitotic cell cycle // traceable author statement///0000902 // cell morphogenesis // inferred from electronic …	0000502 // proteasome complex // traceable author statement///0005634 // nucleus // inferred from electronic annotation///0005654 // nucleoplasm // traceable author statement///0005737 // cytoplasm // not recorded///0005829 // cytosol // traceable author statement///0005839 // proteasome core complex // not recorded///0005839 // proteasome core complex // inferred from sequence or structural simi…	0004175 // endopeptidase activity // not recorded///0004298 // threonine-type endopeptidase activity // inferred from electronic annotation///0005515 // protein binding // inferred from physical interaction///0008233 // peptidase activity // inferred from electronic annotation///0016787 // hydrolase activity // inferred from electronic annotation	chr16:67968408-67970740 (-) // 96.59 // q22.1
202589_at	-2.27905	-1.18843	2.27905	down	TYMS	7298	0000082 // G1/S transition of mitotic cell cycle // traceable author statement///0000083 // regulation of transcription involved in G1/S transition of mitotic cell cycle // traceable author statement///0000278 // mitotic cell cycle // traceable author statement///0006139 // nucleobase-containing compound metabolic process // traceable author statement///0006206 // pyrimidine nucleobase metabolic …	0005634 // nucleus // inferred from direct assay///0005654 // nucleoplasm // traceable author statement///0005730 // nucleolus // inferred from electronic annotation///0005737 // cytoplasm // inferred from direct assay///0005739 // mitochondrion // inferred from direct assay///0005743 // mitochondrial inner membrane // inferred from direct assay///0005759 // mitochondrial matrix // inferred from …	0000166 // nucleotide binding // inferred from electronic annotation///0003729 // mRNA binding // inferred from electronic annotation///0004799 // thymidylate synthase activity // inferred from direct assay///0004799 // thymidylate synthase activity // traceable author statement///0005542 // folic acid binding // inferred by curator///0008144 // drug binding // inferred from electronic annotation…	chr18:657650-673492 (+) // 96.88 // p11.32
202503_s_at	-2.13056	-1.09123	2.13056	down	KIAA0101	9768	0006260 // DNA replication // inferred from direct assay///0006281 // DNA repair // traceable author statement///0006974 // cellular response to DNA damage stimulus // inferred from direct assay///0007155 // cell adhesion // inferred from electronic annotation///0009411 // response to UV // inferred from direct assay///0019985 // translesion synthesis // inferred from mutant phenotype///0019985 /…	0005634 // nucleus // inferred from direct assay///0005654 // nucleoplasm // traceable author statement///0005737 // cytoplasm // inferred from direct assay///0016020 // membrane // inferred from electronic annotation///0016021 // integral component of membrane // inferred from electronic annotation///0048471 // perinuclear region of cytoplasm // inferred from direct assay	0003682 // chromatin binding // inferred from direct assay///0005515 // protein binding // inferred from physical interaction	chr15:64657789-64673631 (-) // 100.0 // q22.31
202357_s_at	-2.36938	-1.24451	2.36938	down	CFB	629	0002376 // immune system process // inferred from electronic annotation///0006508 // proteolysis // inferred from electronic annotation///0006956 // complement activation // traceable author statement///0006957 // complement activation, alternative pathway // non-traceable author statement///0006957 // complement activation, alternative pathway // traceable author statement///0030449 // regulatio…	0005576 // extracellular region // traceable author statement///0005615 // extracellular space // inferred from direct assay///0005886 // plasma membrane // traceable author statement///0070062 // extracellular exosome // inferred from direct assay///0072562 // blood microparticle // inferred from direct assay	0001848 // complement binding // traceable author statement///0004252 // serine-type endopeptidase activity // traceable author statement///0008233 // peptidase activity // inferred from electronic annotation///0008236 // serine-type peptidase activity // inferred from electronic annotation///0016787 // hydrolase activity // inferred from electronic annotation	chr6:31913958-31919860 (+) // 99.92 // p21.33
202307_s_at	-2.13243	-1.0925	2.13243	down	TAP1	6890	0002250 // adaptive immune response // inferred from electronic annotation///0002376 // immune system process // inferred from electronic annotation///0002474 // antigen processing and presentation of peptide antigen via MHC class I // traceable author statement///0002479 // antigen processing and presentation of exogenous peptide antigen via MHC class I, TAP-dependent // traceable author stateme…	0005739 // mitochondrion // inferred from electronic annotation///0005783 // endoplasmic reticulum // inferred from electronic annotation///0005789 // endoplasmic reticulum membrane // traceable author statement///0016020 // membrane // inferred from direct assay///0016021 // integral component of membrane // inferred from direct assay///0030176 // integral component of endoplasmic reticulum memb…	0000166 // nucleotide binding // inferred from electronic annotation///0005515 // protein binding // inferred from physical interaction///0005524 // ATP binding // inferred from direct assay///0015197 // peptide transporter activity // inferred from genetic interaction///0015197 // peptide transporter activity // inferred from mutant phenotype///0015440 // peptide-transporting ATPase activity // …	chr6:32812986-32821623 (-) // 99.96 // p21.32
202270_at	-2.73903	-1.45366	2.73903	down	GBP1	2633	0002376 // immune system process // inferred from electronic annotation///0008152 // metabolic process // inferred from electronic annotation///0019221 // cytokine-mediated signaling pathway // traceable author statement///0050848 // regulation of calcium-mediated signaling // inferred from mutant phenotype///0050860 // negative regulation of T cell receptor signaling pathway // inferred from mut…	0000139 // Golgi membrane // inferred from electronic annotation///0005576 // extracellular region // inferred from electronic annotation///0005737 // cytoplasm // inferred from electronic annotation///0005794 // Golgi apparatus // inferred from electronic annotation///0005829 // cytosol // inferred from direct assay///0005829 // cytosol // traceable author statement///0005886 // plasma membrane …	0000166 // nucleotide binding // inferred from electronic annotation///0003779 // actin binding // inferred from direct assay///0003924 // GTPase activity // inferred from electronic annotation///0005515 // protein binding // inferred from physical interaction///0005525 // GTP binding // inferred from electronic annotation///0016787 // hydrolase activity // inferred from electronic annotation///0…	chr1:89518004-89530891 (-) // 99.69 // p22.2
202269_x_at	-3.34231	-1.74084	3.34231	down	GBP1	2633	0002376 // immune system process // inferred from electronic annotation///0008152 // metabolic process // inferred from electronic annotation///0019221 // cytokine-mediated signaling pathway // traceable author statement///0050848 // regulation of calcium-mediated signaling // inferred from mutant phenotype///0050860 // negative regulation of T cell receptor signaling pathway // inferred from mut…	0000139 // Golgi membrane // inferred from electronic annotation///0005576 // extracellular region // inferred from electronic annotation///0005737 // cytoplasm // inferred from electronic annotation///0005794 // Golgi apparatus // inferred from electronic annotation///0005829 // cytosol // inferred from direct assay///0005829 // cytosol // traceable author statement///0005886 // plasma membrane …	0000166 // nucleotide binding // inferred from electronic annotation///0003779 // actin binding // inferred from direct assay///0003924 // GTPase activity // inferred from electronic annotation///0005515 // protein binding // inferred from physical interaction///0005525 // GTP binding // inferred from electronic annotation///0016787 // hydrolase activity // inferred from electronic annotation///0…	chr1:89518878-89531043 (-) // 98.67 // p22.2
201890_at	-2.49403	-1.31848	2.49403	down	RRM2	6241	0000082 // G1/S transition of mitotic cell cycle // traceable author statement///0000083 // regulation of transcription involved in G1/S transition of mitotic cell cycle // traceable author statement///0000278 // mitotic cell cycle // traceable author statement///0006260 // DNA replication // inferred from electronic annotation///0009186 // deoxyribonucleoside diphosphate metabolic process // inf…	0005634 // nucleus // inferred from direct assay///0005654 // nucleoplasm // traceable author statement///0005737 // cytoplasm // inferred from direct assay///0005829 // cytosol // not recorded///0005829 // cytosol // traceable author statement///0005971 // ribonucleoside-diphosphate reductase complex // not recorded///0016020 // membrane // inferred from electronic annotation///0016021 // integr…	0004748 // ribonucleoside-diphosphate reductase activity, thioredoxin disulfide as acceptor // not recorded///0004748 // ribonucleoside-diphosphate reductase activity, thioredoxin disulfide as acceptor // inferred from sequence or structural similarity///0004748 // ribonucleoside-diphosphate reductase activity, thioredoxin disulfide as acceptor // non-traceable author statement///0005515 // prote…	chr2:10262510-10271540 (+) // 88.99 // p25.1
201690_s_at	-3.51276	-1.81261	3.51276	down	TPD52	7163	0008284 // positive regulation of cell proliferation // inferred from electronic annotation///0009653 // anatomical structure morphogenesis // traceable author statement///0030183 // B cell differentiation // inferred from expression pattern///0046903 // secretion // traceable author statement	0005737 // cytoplasm // inferred from direct assay///0005783 // endoplasmic reticulum // inferred from direct assay///0048471 // perinuclear region of cytoplasm // inferred from direct assay	0005509 // calcium ion binding // inferred from direct assay///0005515 // protein binding // inferred from physical interaction///0042803 // protein homodimerization activity // inferred from direct assay///0046982 // protein heterodimerization activity // inferred from direct assay	chr8:80947571-81083777 (-) // 97.78 // q21.13
201689_s_at	-2.808	-1.48954	2.808	down	TPD52	7163	0008284 // positive regulation of cell proliferation // inferred from electronic annotation///0009653 // anatomical structure morphogenesis // traceable author statement///0030183 // B cell differentiation // inferred from expression pattern///0046903 // secretion // traceable author statement	0005737 // cytoplasm // inferred from direct assay///0005783 // endoplasmic reticulum // inferred from direct assay///0048471 // perinuclear region of cytoplasm // inferred from direct assay	0005509 // calcium ion binding // inferred from direct assay///0005515 // protein binding // inferred from physical interaction///0042803 // protein homodimerization activity // inferred from direct assay///0046982 // protein heterodimerization activity // inferred from direct assay	chr8:80947571-81083777 (-) // 97.78 // q21.13
201688_s_at	-3.26833	-1.70855	3.26833	down	TPD52	7163	0008284 // positive regulation of cell proliferation // inferred from electronic annotation///0009653 // anatomical structure morphogenesis // traceable author statement///0030183 // B cell differentiation // inferred from expression pattern///0046903 // secretion // traceable author statement	0005737 // cytoplasm // inferred from direct assay///0005783 // endoplasmic reticulum // inferred from direct assay///0048471 // perinuclear region of cytoplasm // inferred from direct assay	0005509 // calcium ion binding // inferred from direct assay///0005515 // protein binding // inferred from physical interaction///0042803 // protein homodimerization activity // inferred from direct assay///0046982 // protein heterodimerization activity // inferred from direct assay	chr8:80947571-81083777 (-) // 97.78 // q21.13
201664_at	-2.06338	-1.04501	2.06338	down	SMC4	10051	0000070 // mitotic sister chromatid segregation // traceable author statement///0000278 // mitotic cell cycle // traceable author statement///0007049 // cell cycle // inferred from electronic annotation///0007067 // mitotic nuclear division // inferred from electronic annotation///0007076 // mitotic chromosome condensation // inferred from direct assay///0010032 // meiotic chromosome condensation…	0000796 // condensin complex // inferred from direct assay///0000796 // condensin complex // traceable author statement///0005634 // nucleus // traceable author statement///0005654 // nucleoplasm // inferred from direct assay///0005654 // nucleoplasm // traceable author statement///0005694 // chromosome // inferred from electronic annotation///0005737 // cytoplasm // inferred from direct assay///…	0000166 // nucleotide binding // inferred from electronic annotation///0005515 // protein binding // inferred from physical interaction///0005524 // ATP binding // traceable author statement///0046982 // protein heterodimerization activity // inferred from physical interaction	chr3:160118382-160152739 (+) // 96.86 // q25.33
201287_s_at	-3.15907	-1.6595	3.15907	down	SDC1	6382	0001523 // retinoid metabolic process // traceable author statement///0001657 // ureteric bud development // inferred from electronic annotation///0005975 // carbohydrate metabolic process // traceable author statement///0006024 // glycosaminoglycan biosynthetic process // traceable author statement///0006027 // glycosaminoglycan catabolic process // traceable author statement///0006954 // inflam…	0005576 // extracellular region // inferred from electronic annotation///0005737 // cytoplasm // inferred from direct assay///0005796 // Golgi lumen // traceable author statement///0005886 // plasma membrane // traceable author statement///0005887 // integral component of plasma membrane // traceable author statement///0005925 // focal adhesion // inferred from direct assay///0009897 // external …	0001948 // glycoprotein binding // inferred from electronic annotation///0005515 // protein binding // inferred from physical interaction///0008022 // protein C-terminus binding // inferred from physical interaction	chr2:20401257-20424834 (-) // 99.92 // p24.1
201286_at	-2.61614	-1.38744	2.61614	down	SDC1	6382	0001523 // retinoid metabolic process // traceable author statement///0001657 // ureteric bud development // inferred from electronic annotation///0005975 // carbohydrate metabolic process // traceable author statement///0006024 // glycosaminoglycan biosynthetic process // traceable author statement///0006027 // glycosaminoglycan catabolic process // traceable author statement///0006954 // inflam…	0005576 // extracellular region // inferred from electronic annotation///0005737 // cytoplasm // inferred from direct assay///0005796 // Golgi lumen // traceable author statement///0005886 // plasma membrane // traceable author statement///0005887 // integral component of plasma membrane // traceable author statement///0005925 // focal adhesion // inferred from direct assay///0009897 // external …	0001948 // glycoprotein binding // inferred from electronic annotation///0005515 // protein binding // inferred from physical interaction///0008022 // protein C-terminus binding // inferred from physical interaction	chr2:20400557-20424927 (-) // 98.37 // p24.1
38241_at	-2.22172	-1.15168	2.22172	down	BTN3A3	10384	0002250 // adaptive immune response // inferred from electronic annotation///0002376 // immune system process // inferred from electronic annotation///0002456 // T cell mediated immunity // inferred from mutant phenotype	0005730 // nucleolus // inferred from direct assay///0005737 // cytoplasm // inferred from direct assay///0005794 // Golgi apparatus // inferred from direct assay///0005886 // plasma membrane // inferred from direct assay///0016020 // membrane // inferred from direct assay///0016021 // integral component of membrane // inferred from electronic annotation	0005515 // protein binding // inferred from electronic annotation	chr6:26440780-26453603 (+) // 87.12 // p22.2
35974_at	-2.04401	-1.0314	2.04401	down	LRMP	4033	0002376 // immune system process // inferred from electronic annotation///0006903 // vesicle targeting // traceable author statement///0006906 // vesicle fusion // traceable author statement///0007338 // single fertilization // inferred from electronic annotation	0000922 // spindle pole // inferred from electronic annotation///0005634 // nucleus // inferred from electronic annotation///0005635 // nuclear envelope // inferred from electronic annotation///0005694 // chromosome // inferred from electronic annotation///0005737 // cytoplasm // inferred from electronic annotation///0005783 // endoplasmic reticulum // inferred from electronic annotation///000578…		chr12:25205632-25261267 (+) // 82.58 // p12.1
34210_at	-3.54429	-1.8255	3.54429	down	CD52	1043	0007204 // positive regulation of cytosolic calcium ion concentration // inferred from direct assay///0045730 // respiratory burst // non-traceable author statement	0005829 // cytosol // inferred from direct assay///0005886 // plasma membrane // inferred from electronic annotation///0005887 // integral component of plasma membrane // traceable author statement///0016020 // membrane // traceable author statement///0016021 // integral component of membrane // inferred from electronic annotation///0031225 // anchored component of membrane // inferred from elect…		chr1:26644416-26647014 (+) // 81.48 // p36.11
32128_at	-4.52263	-2.17716	4.52263	down	CCL18	6362	0002548 // monocyte chemotaxis // not recorded///0006935 // chemotaxis // traceable author statement///0006954 // inflammatory response // inferred from electronic annotation///0006955 // immune response // traceable author statement///0007154 // cell communication // traceable author statement///0007165 // signal transduction // traceable author statement///0007186 // G-protein coupled receptor …	0005576 // extracellular region // inferred from electronic annotation///0005615 // extracellular space // not recorded	0005125 // cytokine activity // inferred from electronic annotation///0005515 // protein binding // inferred from physical interaction///0008009 // chemokine activity // inferred from electronic annotation///0048020 // CCR chemokine receptor binding // not recorded	chr17:34391630-34398829 (+) // 96.25 // q12
1405_i_at	-3.31547	-1.72921	3.31547	down	CCL5	6352	0000165 // MAPK cascade // inferred from mutant phenotype///0002407 // dendritic cell chemotaxis // traceable author statement///0002544 // chronic inflammatory response // inferred from electronic annotation///0002548 // monocyte chemotaxis // inferred by curator///0002676 // regulation of chronic inflammatory response // traceable author statement///0006816 // calcium ion transport // inferred …	0005576 // extracellular region // traceable author statement///0005615 // extracellular space // not recorded///0005737 // cytoplasm // inferred from electronic annotation	0004435 // phosphatidylinositol phospholipase C activity // inferred from direct assay///0004672 // protein kinase activity // inferred from direct assay///0005125 // cytokine activity // inferred from electronic annotation///0005515 // protein binding // inferred from physical interaction///0008009 // chemokine activity // inferred from direct assay///0008009 // chemokine activity // non-traceab…	chr17:34198526-34207330 (-) // 57.16 // q12
AFFX-HUMISGF3A/M97935_3_at	-2.08904	-1.06284	2.08904	down	STAT1	6772	0000122 // negative regulation of transcription from RNA polymerase II promoter // inferred from sequence or structural similarity///0001937 // negative regulation of endothelial cell proliferation // inferred from mutant phenotype///0002053 // positive regulation of mesenchymal cell proliferation // inferred from sequence or structural similarity///0003340 // negative regulation of mesenchymal t…	0000790 // nuclear chromatin // inferred from direct assay///0005634 // nucleus // inferred from direct assay///0005654 // nucleoplasm // inferred from direct assay///0005654 // nucleoplasm // traceable author statement///0005730 // nucleolus // inferred from direct assay///0005737 // cytoplasm // inferred from direct assay///0005829 // cytosol // traceable author statement///0030424 // axon // i…	0000978 // RNA polymerase II core promoter proximal region sequence-specific DNA binding // inferred from direct assay///0000979 // RNA polymerase II core promoter sequence-specific DNA binding // inferred from direct assay///0000983 // transcription factor activity, RNA polymerase II core promoter sequence-specific // inferred from direct assay///0003677 // DNA binding // inferred from electroni…
AFFX-HUMISGF3A/M97935_MB_at	-2.42604	-1.27861	2.42604	down	STAT1	6772	0000122 // negative regulation of transcription from RNA polymerase II promoter // inferred from sequence or structural similarity///0001937 // negative regulation of endothelial cell proliferation // inferred from mutant phenotype///0002053 // positive regulation of mesenchymal cell proliferation // inferred from sequence or structural similarity///0003340 // negative regulation of mesenchymal t…	0000790 // nuclear chromatin // inferred from direct assay///0005634 // nucleus // inferred from direct assay///0005654 // nucleoplasm // inferred from direct assay///0005654 // nucleoplasm // traceable author statement///0005730 // nucleolus // inferred from direct assay///0005737 // cytoplasm // inferred from direct assay///0005829 // cytosol // traceable author statement///0030424 // axon // i…	0000978 // RNA polymerase II core promoter proximal region sequence-specific DNA binding // inferred from direct assay///0000979 // RNA polymerase II core promoter sequence-specific DNA binding // inferred from direct assay///0000983 // transcription factor activity, RNA polymerase II core promoter sequence-specific // inferred from direct assay///0003677 // DNA binding // inferred from electroni…
