# Supplementary material for: Identification of key genes in rheumatoid arthritis and osteoarthritis based on bioinformatics analysis
Source: Medicine (Baltimore). 2018 Jun 1;97(22):e10997. doi: 10.1097/MD.0000000000010997 (PMC6392928; doi:10.1097/MD.0000000000010997)
Supplement: Supplemental Digital Content [file medi-97-e10997-s002.xls]

## Sheet: Sheet1
Supplementary Excel list 2. DEGs between OA vs. NC samples
202323_s_at	2.02348	1.01684	2.02348	up	ACBD3	64746	0006629 // lipid metabolic process // inferred from electronic annotation///0006694 // steroid biosynthetic process // inferred from electronic annotation///0006810 // transport // inferred from electronic annotation	0000139 // Golgi membrane // inferred from electronic annotation///0005739 // mitochondrion // inferred from electronic annotation///0005794 // Golgi apparatus // inferred from direct assay///0016020 // membrane // inferred from direct assay///0016021 // integral component of membrane // inferred from electronic annotation	0000062 // fatty-acyl-CoA binding // inferred from electronic annotation///0005515 // protein binding // inferred from physical interaction///0034237 // protein kinase A regulatory subunit binding // inferred from physical interaction	chr1:226332381-226374431 (-) // 93.03 // q42.12
220287_at	2.64431	1.40289	2.64431	up	ADAMTS9	56999	0006508 // proteolysis // inferred from direct assay///0006516 // glycoprotein catabolic process // traceable author statement///0006810 // transport // inferred from electronic annotation///0007229 // integrin-mediated signaling pathway // inferred from electronic annotation///0007275 // multicellular organismal development // traceable author statement///0015031 // protein transport // inferred…	0005576 // extracellular region // inferred from electronic annotation///0005578 // proteinaceous extracellular matrix // inferred from direct assay///0005615 // extracellular space // inferred from electronic annotation///0005783 // endoplasmic reticulum // inferred from electronic annotation///0031012 // extracellular matrix // inferred from sequence or structural similarity	0004175 // endopeptidase activity // inferred from electronic annotation///0004222 // metalloendopeptidase activity // inferred from electronic annotation///0008233 // peptidase activity // inferred from electronic annotation///0008237 // metallopeptidase activity // inferred from direct assay///0008270 // zinc ion binding // inferred from electronic annotation///0016787 // hydrolase activity // …	chr3:64600550-64673345 (-) // 98.37 // p14.1
202760_s_at	2.59635	1.37649	2.59635	up	AKAP2///PALM2-AKAP2	11217///445815	0008360 // regulation of cell shape // inferred from electronic annotation///0016310 // phosphorylation // inferred from electronic annotation	0005886 // plasma membrane // inferred from electronic annotation///0016020 // membrane // inferred from electronic annotation	0016301 // kinase activity // inferred from electronic annotation	chr9:112542576-112932482 (+) // 96.68 // q31.3
214707_x_at	2.27368	1.18503	2.27368	up	ALMS1	7840	0000086 // G2/M transition of mitotic cell cycle // traceable author statement///0000278 // mitotic cell cycle // traceable author statement///0006996 // organelle organization // traceable author statement///0016197 // endosomal transport // inferred from mutant phenotype///0051492 // regulation of stress fiber assembly // inferred from mutant phenotype	0000922 // spindle pole // inferred from electronic annotation///0005622 // intracellular // inferred from electronic annotation///0005634 // nucleus // inferred from direct assay///0005737 // cytoplasm // inferred from direct assay///0005813 // centrosome // inferred from direct assay///0005814 // centriole // inferred from direct assay///0005815 // microtubule organizing center // inferred from…	0005515 // protein binding // inferred from physical interaction	chr2:73680299-73830986 (+) // 94.81 // p13.1
220940_at	2.60629	1.382	2.60629	up	ANKRD36B	57730			0005515 // protein binding // inferred from physical interaction
221031_s_at	3.68094	1.88008	3.68094	up	APOLD1	81575	0001525 // angiogenesis // inferred from electronic annotation///0001666 // response to hypoxia // inferred from electronic annotation///0006869 // lipid transport // inferred from electronic annotation///0007275 // multicellular organismal development // inferred from electronic annotation///0030154 // cell differentiation // inferred from electronic annotation///0042118 // endothelial cell acti…	0005576 // extracellular region // inferred from electronic annotation///0005886 // plasma membrane // inferred from electronic annotation///0016020 // membrane // inferred from electronic annotation///0016021 // integral component of membrane // inferred from electronic annotation	0008289 // lipid binding // inferred from electronic annotation	chr12:12939841-12944397 (+) // 81.27 // p13.1
211277_x_at	2.24908	1.16934	2.24908	up	APP	351	0001878 // response to yeast // inferred from mutant phenotype///0002576 // platelet degranulation // traceable author statement///0006378 // mRNA polyadenylation // inferred from sequence or structural similarity///0006417 // regulation of translation // inferred from sequence or structural similarity///0006468 // protein phosphorylation // inferred from sequence or structural similarity///00065…	0005576 // extracellular region // traceable author statement///0005615 // extracellular space // inferred from direct assay///0005641 // nuclear envelope lumen // inferred from direct assay///0005737 // cytoplasm // inferred from direct assay///0005737 // cytoplasm // inferred from sequence or structural similarity///0005768 // endosome // inferred from direct assay///0005794 // Golgi apparatus …	0003677 // DNA binding // inferred from sequence or structural similarity///0004867 // serine-type endopeptidase inhibitor activity // inferred from direct assay///0005102 // receptor binding // inferred from physical interaction///0005515 // protein binding // inferred from physical interaction///0008201 // heparin binding // inferred from electronic annotation///0008233 // peptidase activity //…	chr21:26968486-27543064 (-) // 65.5 // q21.3
202672_s_at	3.71777	1.89444	3.71777	up	ATF3	467	0000122 // negative regulation of transcription from RNA polymerase II promoter // inferred from direct assay///0006094 // gluconeogenesis // inferred from electronic annotation///0006351 // transcription, DNA-templated // inferred from electronic annotation///0006355 // regulation of transcription, DNA-templated // inferred from electronic annotation///0006357 // regulation of transcription from…	0005634 // nucleus // inferred from direct assay///0005654 // nucleoplasm // traceable author statement///0005730 // nucleolus // inferred from direct assay///1990622 // CHOP-ATF3 complex // inferred from direct assay	0000976 // transcription regulatory region sequence-specific DNA binding // inferred from direct assay///0000977 // RNA polymerase II regulatory region sequence-specific DNA binding // inferred from direct assay///0000978 // RNA polymerase II core promoter proximal region sequence-specific DNA binding // not recorded///0000982 // transcription factor activity, RNA polymerase II core promoter prox…	chr1:212782112-212794099 (+) // 99.27 // q32.3
214149_s_at	2.30211	1.20296	2.30211	up	ATP6V0E1	8992	0006879 // cellular iron ion homeostasis // traceable author statement///0007035 // vacuolar acidification // inferred from sequence or structural similarity///0008152 // metabolic process // inferred from electronic annotation///0008286 // insulin receptor signaling pathway // traceable author statement///0015991 // ATP hydrolysis coupled proton transport // inferred from electronic annotation//…	0010008 // endosome membrane // traceable author statement///0016020 // membrane // traceable author statement///0016021 // integral component of membrane // inferred from electronic annotation///0030670 // phagocytic vesicle membrane // traceable author statement///0033179 // proton-transporting V-type ATPase, V0 domain // inferred from electronic annotation	0005215 // transporter activity // non-traceable author statement///0042625 // ATPase activity, coupled to transmembrane movement of ions // inferred from sequence or structural similarity///0046961 // proton-transporting ATPase activity, rotational mechanism // traceable author statement	chr5:172461763-172461889 (-) // 50.0 // q35.1
214594_x_at	3.37314	1.75409	3.37314	up	ATP8B1	5205	0006810 // transport // inferred from electronic annotation///0006855 // drug transmembrane transport // inferred from direct assay///0006869 // lipid transport // inferred from electronic annotation///0007030 // Golgi organization // not recorded///0007605 // sensory perception of sound // inferred from electronic annotation///0008206 // bile acid metabolic process // inferred from electronic an…	0005783 // endoplasmic reticulum // inferred from direct assay///0005794 // Golgi apparatus // inferred from direct assay///0005886 // plasma membrane // inferred from direct assay///0005886 // plasma membrane // traceable author statement///0005887 // integral component of plasma membrane // non-traceable author statement///0016020 // membrane // inferred from electronic annotation///0016021 // …	0000166 // nucleotide binding // inferred from electronic annotation///0000287 // magnesium ion binding // inferred from electronic annotation///0004012 // phospholipid-translocating ATPase activity // traceable author statement///0005319 // lipid transporter activity // inferred from electronic annotation///0005515 // protein binding // inferred from physical interaction///0005524 // ATP binding…	chr18:55315027-55399039 (-) // 88.43 // q21.31
201169_s_at	2.1719	1.11896	2.1719	up	BHLHE40	8553	0000122 // negative regulation of transcription from RNA polymerase II promoter // inferred from direct assay///0006351 // transcription, DNA-templated // inferred from electronic annotation///0006355 // regulation of transcription, DNA-templated // non-traceable author statement///0006357 // regulation of transcription from RNA polymerase II promoter // inferred from electronic annotation///0006…	0005634 // nucleus // inferred from direct assay///0005634 // nucleus // non-traceable author statement///0005654 // nucleoplasm // inferred from direct assay///0005730 // nucleolus // inferred from direct assay///0005737 // cytoplasm // inferred from electronic annotation///0005794 // Golgi apparatus // inferred from direct assay	0000981 // RNA polymerase II transcription factor activity, sequence-specific DNA binding // inferred from direct assay///0001078 // transcriptional repressor activity, RNA polymerase II core promoter proximal region sequence-specific binding // inferred from direct assay///0001102 // RNA polymerase II activating transcription factor binding // inferred from sequence or structural similarity///00…	chr3:5021142-5026866 (+) // 93.93 // p26.1
207186_s_at	2.03465	1.02478	2.03465	up	BPTF	2186	0000122 // negative regulation of transcription from RNA polymerase II promoter // inferred from direct assay///0001892 // embryonic placenta development // inferred from electronic annotation///0006338 // chromatin remodeling // inferred from direct assay///0006351 // transcription, DNA-templated // inferred from mutant phenotype///0006355 // regulation of transcription, DNA-templated // inferre…	0005634 // nucleus // inferred from direct assay///0005654 // nucleoplasm // inferred from direct assay///0005737 // cytoplasm // inferred from electronic annotation///0016589 // NURF complex // inferred from direct assay///0070062 // extracellular exosome // inferred from direct assay	0005515 // protein binding // inferred from physical interaction///0008094 // DNA-dependent ATPase activity // inferred from direct assay///0008134 // transcription factor binding // inferred from direct assay///0008270 // zinc ion binding // inferred from electronic annotation///0043565 // sequence-specific DNA binding // inferred from direct assay///0043565 // sequence-specific DNA binding // i…	chr17:65822238-65890283 (+) // 94.53 // q24.2
202102_s_at	2.027	1.01934	2.027	up	BRD4	23476	0000083 // regulation of transcription involved in G1/S transition of mitotic cell cycle // inferred from mutant phenotype///0001833 // inner cell mass cell proliferation // inferred from electronic annotation///0006338 // chromatin remodeling // inferred from direct assay///0006351 // transcription, DNA-templated // inferred from electronic annotation///0006355 // regulation of transcription, DN…	0000790 // nuclear chromatin // inferred from electronic annotation///0000794 // condensed nuclear chromosome // inferred from direct assay///0005634 // nucleus // inferred from direct assay///0005654 // nucleoplasm // inferred from direct assay///0005694 // chromosome // inferred from direct assay///0005737 // cytoplasm // inferred from direct assay///0008024 // positive transcription elongation…	0002039 // p53 binding // inferred from direct assay///0003677 // DNA binding // inferred from electronic annotation///0003682 // chromatin binding // inferred from direct assay///0005515 // protein binding // inferred from physical interaction///0070577 // lysine-acetylated histone binding // inferred from direct assay	chr19:15357789-15391262 (-) // 94.25 // p13.12
201235_s_at	2.06661	1.04727	2.06661	up	BTG2	7832	0000122 // negative regulation of transcription from RNA polymerase II promoter // inferred from electronic annotation///0006281 // DNA repair // traceable author statement///0006351 // transcription, DNA-templated // inferred from electronic annotation///0006355 // regulation of transcription, DNA-templated // inferred from electronic annotation///0006479 // protein methylation // inferred from …	0070062 // extracellular exosome // inferred from direct assay	0001077 // transcriptional activator activity, RNA polymerase II core promoter proximal region sequence-specific binding // inferred from electronic annotation///0001078 // transcriptional repressor activity, RNA polymerase II core promoter proximal region sequence-specific binding // inferred from electronic annotation///0005515 // protein binding // inferred from physical interaction	chr1:203274625-203278730 (+) // 97.67 // q32.1
201615_x_at	2.12434	1.08702	2.12434	up	CALD1	800	0006928 // movement of cell or subcellular component // traceable author statement///0006936 // muscle contraction // traceable author statement	0005737 // cytoplasm // inferred from electronic annotation///0005829 // cytosol // traceable author statement///0005856 // cytoskeleton // traceable author statement///0005886 // plasma membrane // inferred from direct assay///0015629 // actin cytoskeleton // inferred from direct assay///0016020 // membrane // inferred from electronic annotation///0016021 // integral component of membrane // inf…	0003779 // actin binding // inferred from electronic annotation///0005515 // protein binding // inferred from physical interaction///0005516 // calmodulin binding // inferred from electronic annotation///0005523 // tropomyosin binding // traceable author statement///0017022 // myosin binding // inferred from electronic annotation	chr7:134464375-134654691 (+) // 94.06 // q33
220046_s_at	2.60078	1.37895	2.60078	up	CCNL1	57018	0000079 // regulation of cyclin-dependent protein serine/threonine kinase activity // inferred from electronic annotation///0006351 // transcription, DNA-templated // inferred from electronic annotation///0006355 // regulation of transcription, DNA-templated // inferred from electronic annotation///0006396 // RNA processing // inferred from electronic annotation///0045737 // positive regulation o…	0000307 // cyclin-dependent protein kinase holoenzyme complex // not recorded///0005634 // nucleus // inferred from direct assay///0016607 // nuclear speck // inferred from electronic annotation	0005515 // protein binding // inferred from physical interaction///0016538 // cyclin-dependent protein serine/threonine kinase regulator activity // not recorded///0019901 // protein kinase binding // inferred from electronic annotation	chr3:156865590-156877936 (-) // 98.46 // q25.31
216233_at	2.3342	1.22293	2.3342	up	CD163	9332	0006898 // receptor-mediated endocytosis // traceable author statement///0006953 // acute-phase response // inferred from electronic annotation///0006954 // inflammatory response // inferred from electronic annotation	0005576 // extracellular region // inferred from electronic annotation///0005886 // plasma membrane // traceable author statement///0005887 // integral component of plasma membrane // traceable author statement///0016020 // membrane // inferred from electronic annotation///0016021 // integral component of membrane // inferred from electronic annotation///0030666 // endocytic vesicle membrane // t…	0005044 // scavenger receptor activity // non-traceable author statement///0005515 // protein binding // inferred from physical interaction	chr12:7623775-7656372 (-) // 92.12 // p13.31
217523_at	3.41477	1.77179	3.41477	up	CD44	960	0001658 // branching involved in ureteric bud morphogenesis // inferred from electronic annotation///0002246 // wound healing involved in inflammatory response // inferred from electronic annotation///0005975 // carbohydrate metabolic process // traceable author statement///0007155 // cell adhesion // inferred from electronic annotation///0007160 // cell-matrix adhesion // non-traceable author st…	0005737 // cytoplasm // inferred from direct assay///0005794 // Golgi apparatus // inferred from direct assay///0005886 // plasma membrane // inferred from direct assay///0005886 // plasma membrane // traceable author statement///0005887 // integral component of plasma membrane // non-traceable author statement///0005925 // focal adhesion // inferred from direct assay///0009897 // external side o…	0004415 // hyalurononglucosaminidase activity // inferred from direct assay///0004896 // cytokine receptor activity // inferred from direct assay///0005515 // protein binding // inferred from physical interaction///0005518 // collagen binding // non-traceable author statement///0005540 // hyaluronic acid binding // inferred from direct assay///0005540 // hyaluronic acid binding // non-traceable a…	chr11:35218274-35218983 (+) // 99.3 // p13
202284_s_at	2.09611	1.06771	2.09611	up	CDKN1A	1026	0000079 // regulation of cyclin-dependent protein serine/threonine kinase activity // traceable author statement///0000082 // G1/S transition of mitotic cell cycle // inferred from direct assay///0000082 // G1/S transition of mitotic cell cycle // traceable author statement///0000086 // G2/M transition of mitotic cell cycle // inferred from mutant phenotype///0000278 // mitotic cell cycle // trac…	0000307 // cyclin-dependent protein kinase holoenzyme complex // inferred from direct assay///0005634 // nucleus // inferred from direct assay///0005654 // nucleoplasm // traceable author statement///0005737 // cytoplasm // inferred from electronic annotation///0005829 // cytosol // traceable author statement///0043231 // intracellular membrane-bounded organelle // inferred from direct assay///00…	0004860 // protein kinase inhibitor activity // inferred from electronic annotation///0004861 // cyclin-dependent protein serine/threonine kinase inhibitor activity // traceable author statement///0005515 // protein binding // inferred from physical interaction///0016301 // kinase activity // inferred from electronic annotation///0019912 // cyclin-dependent protein kinase activating kinase activi…	chr6:36646505-36655108 (+) // 92.93 // p21.2
217430_x_at	3.26559	1.70734	3.26559	up	COL1A1	1277	0001501 // skeletal system development // inferred from mutant phenotype///0001503 // ossification // inferred from electronic annotation///0001568 // blood vessel development // inferred from mutant phenotype///0001649 // osteoblast differentiation // inferred from electronic annotation///0001957 // intramembranous ossification // inferred from electronic annotation///0001958 // endochondral oss…	0005576 // extracellular region // traceable author statement///0005578 // proteinaceous extracellular matrix // inferred from electronic annotation///0005581 // collagen trimer // inferred from electronic annotation///0005584 // collagen type I trimer // inferred from mutant phenotype///0005615 // extracellular space // inferred from direct assay///0005737 // cytoplasm // inferred from electroni…	0005201 // extracellular matrix structural constituent // inferred from electronic annotation///0005515 // protein binding // inferred from physical interaction///0042802 // identical protein binding // inferred from direct assay///0046872 // metal ion binding // inferred from electronic annotation///0048407 // platelet-derived growth factor binding // inferred from direct assay	chr17:48268176-48268762 (-) // 67.2 // q21.33
211966_at	2.08678	1.06128	2.08678	up	COL4A2	1284	0001525 // angiogenesis // inferred from electronic annotation///0006351 // transcription, DNA-templated // inferred from electronic annotation///0006898 // receptor-mediated endocytosis // traceable author statement///0007411 // axon guidance // traceable author statement///0016525 // negative regulation of angiogenesis // inferred from direct assay///0022617 // extracellular matrix disassembly …	0005576 // extracellular region // traceable author statement///0005578 // proteinaceous extracellular matrix // inferred from electronic annotation///0005581 // collagen trimer // inferred from electronic annotation///0005587 // collagen type IV trimer // traceable author statement///0005604 // basement membrane // inferred from electronic annotation///0005788 // endoplasmic reticulum lumen // t…	0005201 // extracellular matrix structural constituent // traceable author statement///0005515 // protein binding // inferred from physical interaction	chr13:111125275-111165374 (+) // 92.16 // q34
212940_at	4.07958	2.02842	4.07958	up	COL6A1	1291	0001649 // osteoblast differentiation // inferred from direct assay///0007155 // cell adhesion // inferred from electronic annotation///0007411 // axon guidance // traceable author statement///0022617 // extracellular matrix disassembly // traceable author statement///0030198 // extracellular matrix organization // traceable author statement///0030574 // collagen catabolic process // traceable au…	0005576 // extracellular region // inferred from direct assay///0005576 // extracellular region // traceable author statement///0005578 // proteinaceous extracellular matrix // inferred from electronic annotation///0005581 // collagen trimer // inferred from electronic annotation///0005589 // collagen type VI trimer // non-traceable author statement///0005765 // lysosomal membrane // inferred fro…	0048407 // platelet-derived growth factor binding // inferred from direct assay	chr21:47401650-47420281 (+) // 98.57 // q22.3
212938_at	2.7008	1.43339	2.7008	up	COL6A1	1291	0001649 // osteoblast differentiation // inferred from direct assay///0007155 // cell adhesion // inferred from electronic annotation///0007411 // axon guidance // traceable author statement///0022617 // extracellular matrix disassembly // traceable author statement///0030198 // extracellular matrix organization // traceable author statement///0030574 // collagen catabolic process // traceable au…	0005576 // extracellular region // inferred from direct assay///0005576 // extracellular region // traceable author statement///0005578 // proteinaceous extracellular matrix // inferred from electronic annotation///0005581 // collagen trimer // inferred from electronic annotation///0005589 // collagen type VI trimer // non-traceable author statement///0005765 // lysosomal membrane // inferred fro…	0048407 // platelet-derived growth factor binding // inferred from direct assay	chr21:47401650-47420281 (+) // 98.57 // q22.3
212937_s_at	4.73756	2.24414	4.73756	up	COL6A1	1291	0001649 // osteoblast differentiation // inferred from direct assay///0007155 // cell adhesion // inferred from electronic annotation///0007411 // axon guidance // traceable author statement///0022617 // extracellular matrix disassembly // traceable author statement///0030198 // extracellular matrix organization // traceable author statement///0030574 // collagen catabolic process // traceable au…	0005576 // extracellular region // inferred from direct assay///0005576 // extracellular region // traceable author statement///0005578 // proteinaceous extracellular matrix // inferred from electronic annotation///0005581 // collagen trimer // inferred from electronic annotation///0005589 // collagen type VI trimer // non-traceable author statement///0005765 // lysosomal membrane // inferred fro…	0048407 // platelet-derived growth factor binding // inferred from direct assay	chr21:47401650-47420281 (+) // 98.57 // q22.3
201533_at	2.0065	1.00468	2.0065	up	CTNNB1	1499	0000122 // negative regulation of transcription from RNA polymerase II promoter // inferred from electronic annotation///0000578 // embryonic axis specification // inferred from electronic annotation///0000904 // cell morphogenesis involved in differentiation // inferred from electronic annotation///0001501 // skeletal system development // inferred from electronic annotation///0001569 // pattern…	0000922 // spindle pole // inferred from electronic annotation///0005634 // nucleus // inferred from direct assay///0005654 // nucleoplasm // traceable author statement///0005667 // transcription factor complex // inferred from direct assay///0005719 // nuclear euchromatin // inferred from direct assay///0005737 // cytoplasm // inferred from direct assay///0005813 // centrosome // inferred from d…	0001102 // RNA polymerase II activating transcription factor binding // inferred from physical interaction///0003677 // DNA binding // inferred from electronic annotation///0003682 // chromatin binding // inferred from electronic annotation///0003690 // double-stranded DNA binding // inferred from electronic annotation///0003700 // transcription factor activity, sequence-specific DNA binding // i…	chr3:41240995-41281933 (+) // 98.25 // p22.1
202434_s_at	2.46377	1.30087	2.46377	up	CYP1B1	1545	0001525 // angiogenesis // inferred from electronic annotation///0002930 // trabecular meshwork development // inferred from sequence or structural similarity///0006725 // cellular aromatic compound metabolic process // inferred from electronic annotation///0006805 // xenobiotic metabolic process // inferred from direct assay///0006805 // xenobiotic metabolic process // traceable author statement…	0005739 // mitochondrion // inferred from sequence or structural similarity///0005783 // endoplasmic reticulum // inferred from electronic annotation///0005789 // endoplasmic reticulum membrane // traceable author statement///0016020 // membrane // inferred from electronic annotation///0031090 // organelle membrane // inferred from electronic annotation///0043231 // intracellular membrane-bounded…	0004497 // monooxygenase activity // inferred from direct assay///0004497 // monooxygenase activity // traceable author statement///0005506 // iron ion binding // inferred from electronic annotation///0016491 // oxidoreductase activity // inferred from electronic annotation///0016705 // oxidoreductase activity, acting on paired donors, with incorporation or reduction of molecular oxygen // inferr…	chr2:38294651-38303710 (-) // 98.62 // p22.2
210764_s_at	2.6897	1.42744	2.6897	up	CYR61	3491	0001558 // regulation of cell growth // inferred from electronic annotation///0001649 // osteoblast differentiation // inferred from electronic annotation///0001934 // positive regulation of protein phosphorylation // inferred from direct assay///0002041 // intussusceptive angiogenesis // inferred from electronic annotation///0003181 // atrioventricular valve morphogenesis // inferred from electr…	0005576 // extracellular region // inferred from electronic annotation///0005578 // proteinaceous extracellular matrix // not recorded///0031012 // extracellular matrix // inferred from direct assay	0000166 // nucleotide binding // inferred from electronic annotation///0005178 // integrin binding // not recorded///0005515 // protein binding // inferred from electronic annotation///0005520 // insulin-like growth factor binding // inferred from electronic annotation///0008201 // heparin binding // not recorded///0019838 // growth factor binding // inferred from electronic annotation///0050840 …	chr1:86047195-86048928 (+) // 92.87 // p22.3
205370_x_at	2.32877	1.21957	2.32877	up	DBT	1629	0008152 // metabolic process // inferred from electronic annotation///0009083 // branched-chain amino acid catabolic process // traceable author statement///0034641 // cellular nitrogen compound metabolic process // traceable author statement///0044281 // small molecule metabolic process // traceable author statement	0005739 // mitochondrion // inferred from direct assay///0005759 // mitochondrial matrix // traceable author statement///0005947 // mitochondrial alpha-ketoglutarate dehydrogenase complex // traceable author statement///0042645 // mitochondrial nucleoid // inferred from direct assay	0016740 // transferase activity // inferred from electronic annotation///0016746 // transferase activity, transferring acyl groups // inferred from electronic annotation///0031625 // ubiquitin protein ligase binding // inferred from physical interaction///0043754 // dihydrolipoyllysine-residue (2-methylpropanoyl)transferase activity // inferred from electronic annotation	chr1:100659845-100715390 (-) // 73.27 // p21.2
212107_s_at	2.28473	1.19202	2.28473	up	DHX9	1660	0000398 // mRNA splicing, via spliceosome // traceable author statement///0001649 // osteoblast differentiation // inferred from direct assay///0006396 // RNA processing // not recorded///0007623 // circadian rhythm // inferred from electronic annotation///0008152 // metabolic process // inferred from electronic annotation///0008380 // RNA splicing // traceable author statement///0010467 // gene …	0005634 // nucleus // inferred from direct assay///0005654 // nucleoplasm // inferred from direct assay///0005654 // nucleoplasm // traceable author statement///0005730 // nucleolus // inferred from direct assay///0005737 // cytoplasm // traceable author statement///0005813 // centrosome // inferred from direct assay///0005829 // cytosol // traceable author statement///0016020 // membrane // infe…	0000166 // nucleotide binding // inferred from electronic annotation///0001085 // RNA polymerase II transcription factor binding // inferred from physical interaction///0003676 // nucleic acid binding // inferred from electronic annotation///0003677 // DNA binding // inferred from electronic annotation///0003723 // RNA binding // inferred from electronic annotation///0003724 // RNA helicase activ…	chr1:182808466-182857115 (+) // 97.68 // q25.3
201044_x_at	4.3574	2.12347	4.3574	up	DUSP1	1843	0000188 // inactivation of MAPK activity // inferred from sequence or structural similarity///0001706 // endoderm formation // not recorded///0006470 // protein dephosphorylation // not recorded///0006979 // response to oxidative stress // traceable author statement///0007049 // cell cycle // inferred from electronic annotation///0009416 // response to light stimulus // inferred from electronic a…	0005634 // nucleus // inferred from direct assay///0005737 // cytoplasm // inferred from direct assay	0004721 // phosphoprotein phosphatase activity // inferred from electronic annotation///0004725 // protein tyrosine phosphatase activity // inferred from electronic annotation///0004726 // non-membrane spanning protein tyrosine phosphatase activity // traceable author statement///0005515 // protein binding // inferred from physical interaction///0008138 // protein tyrosine/serine/threonine phosph…	chr5:172195098-172198237 (-) // 97.39 // q35.1
201041_s_at	2.01791	1.01286	2.01791	up	DUSP1	1843	0000188 // inactivation of MAPK activity // inferred from sequence or structural similarity///0001706 // endoderm formation // not recorded///0006470 // protein dephosphorylation // not recorded///0006979 // response to oxidative stress // traceable author statement///0007049 // cell cycle // inferred from electronic annotation///0009416 // response to light stimulus // inferred from electronic a…	0005634 // nucleus // inferred from direct assay///0005737 // cytoplasm // inferred from direct assay	0004721 // phosphoprotein phosphatase activity // inferred from electronic annotation///0004725 // protein tyrosine phosphatase activity // inferred from electronic annotation///0004726 // non-membrane spanning protein tyrosine phosphatase activity // traceable author statement///0005515 // protein binding // inferred from physical interaction///0008138 // protein tyrosine/serine/threonine phosph…	chr5:172195101-172198203 (-) // 99.95 // q35.1
209457_at	2.24793	1.1686	2.24793	up	DUSP5	1847	0000165 // MAPK cascade // traceable author statement///0000186 // activation of MAPKK activity // traceable author statement///0000187 // activation of MAPK activity // traceable author statement///0000188 // inactivation of MAPK activity // inferred from electronic annotation///0001706 // endoderm formation // not recorded///0006470 // protein dephosphorylation // not recorded///0007173 // epid…	0005634 // nucleus // inferred from electronic annotation///0005654 // nucleoplasm // traceable author statement	0004721 // phosphoprotein phosphatase activity // inferred from electronic annotation///0004725 // protein tyrosine phosphatase activity // inferred from electronic annotation///0005515 // protein binding // inferred from physical interaction///0008138 // protein tyrosine/serine/threonine phosphatase activity // not recorded///0016787 // hydrolase activity // inferred from electronic annotation//…	chr10:112257834-112271121 (+) // 96.59 // q25.2
202669_s_at	2.11814	1.0828	2.11814	up	EFNB2	1948	0001525 // angiogenesis // inferred from electronic annotation///0001945 // lymph vessel development // inferred from electronic annotation///0002042 // cell migration involved in sprouting angiogenesis // inferred from direct assay///0007155 // cell adhesion // inferred from direct assay///0007267 // cell-cell signaling // traceable author statement///0007275 // multicellular organismal developm…	0005886 // plasma membrane // traceable author statement///0005887 // integral component of plasma membrane // traceable author statement///0005925 // focal adhesion // inferred from direct assay///0016020 // membrane // inferred from electronic annotation///0016021 // integral component of membrane // inferred from electronic annotation	0001618 // virus receptor activity // inferred from electronic annotation///0005102 // receptor binding // inferred from electronic annotation///0005515 // protein binding // inferred from physical interaction///0046875 // ephrin receptor binding // inferred from physical interaction	chr13:107144619-107187315 (-) // 98.26 // q33.3
212225_at	3.55856	1.83129	3.55856	up	EIF1	10209	0006412 // translation // inferred from electronic annotation///0006413 // translational initiation // inferred from electronic annotation///0006446 // regulation of translational initiation // inferred from direct assay///0006950 // response to stress // non-traceable author statement///0009048 // dosage compensation by inactivation of X chromosome // inferred from electronic annotation	0005634 // nucleus // inferred from direct assay///0005737 // cytoplasm // inferred from direct assay	0003743 // translation initiation factor activity // non-traceable author statement///0008135 // translation factor activity, RNA binding // traceable author statement///0044822 // poly(A) RNA binding // inferred from direct assay	chr17:39845136-39847898 (+) // 97.05 // q21.2
214805_at	4.63852	2.21366	4.63852	up	EIF4A1	1973	0000288 // nuclear-transcribed mRNA catabolic process, deadenylation-dependent decay // traceable author statement///0000289 // nuclear-transcribed mRNA poly(A) tail shortening // traceable author statement///0006412 // translation // traceable author statement///0006413 // translational initiation // not recorded///0006413 // translational initiation // traceable author statement///0006446 // re…	0005634 // nucleus // inferred from direct assay///0005737 // cytoplasm // inferred from direct assay///0005829 // cytosol // traceable author statement///0016020 // membrane // inferred from direct assay///0016281 // eukaryotic translation initiation factor 4F complex // traceable author statement///0070062 // extracellular exosome // inferred from direct assay	0000166 // nucleotide binding // inferred from electronic annotation///0000339 // RNA cap binding // traceable author statement///0003676 // nucleic acid binding // inferred from electronic annotation///0003723 // RNA binding // inferred from electronic annotation///0003725 // double-stranded RNA binding // inferred from direct assay///0003729 // mRNA binding // traceable author statement///00037…	chr17:7478063-7479502 (+) // 79.05 // p13.1
208624_s_at	2.3279	1.21903	2.3279	up	EIF4G1	1981	0000184 // nuclear-transcribed mRNA catabolic process, nonsense-mediated decay // traceable author statement///0000288 // nuclear-transcribed mRNA catabolic process, deadenylation-dependent decay // traceable author statement///0000289 // nuclear-transcribed mRNA poly(A) tail shortening // traceable author statement///0001662 // behavioral fear response // inferred from electronic annotation///00…	0005737 // cytoplasm // inferred from direct assay///0005829 // cytosol // traceable author statement///0016020 // membrane // inferred from direct assay///0016281 // eukaryotic translation initiation factor 4F complex // traceable author statement	0003723 // RNA binding // inferred from electronic annotation///0003743 // translation initiation factor activity // traceable author statement///0005488 // binding // inferred from electronic annotation///0005515 // protein binding // inferred from physical interaction///0008135 // translation factor activity, RNA binding // traceable author statement///0008190 // eukaryotic initiation factor 4E…	chr3:184033093-184053139 (+) // 98.18 // q27.1
212420_at	2.10579	1.07436	2.10579	up	ELF1	1997	0001817 // regulation of cytokine production // inferred from electronic annotation///0006351 // transcription, DNA-templated // inferred from electronic annotation///0006355 // regulation of transcription, DNA-templated // inferred from electronic annotation///0006366 // transcription from RNA polymerase II promoter // inferred from direct assay///0030154 // cell differentiation // not recorded/…	0005634 // nucleus // inferred by curator///0005634 // nucleus // inferred from direct assay///0005654 // nucleoplasm // inferred from direct assay	0000978 // RNA polymerase II core promoter proximal region sequence-specific DNA binding // inferred from direct assay///0001077 // transcriptional activator activity, RNA polymerase II core promoter proximal region sequence-specific binding // inferred from direct assay///0003677 // DNA binding // inferred from electronic annotation///0003700 // transcription factor activity, sequence-specific D…	chr13:41506167-41593451 (-) // 94.02 // q14.11
201808_s_at	2.43459	1.28368	2.43459	up	ENG	2022	0000122 // negative regulation of transcription from RNA polymerase II promoter // inferred from direct assay///0001300 // chronological cell aging // inferred from electronic annotation///0001300 // chronological cell aging // inferred from expression pattern///0001525 // angiogenesis // inferred from electronic annotation///0001569 // patterning of blood vessels // inferred from sequence or str…	0005615 // extracellular space // inferred from direct assay///0005654 // nucleoplasm // inferred from direct assay///0005737 // cytoplasm // inferred from direct assay///0005925 // focal adhesion // inferred from direct assay///0009897 // external side of plasma membrane // inferred from direct assay///0009986 // cell surface // inferred from direct assay///0016020 // membrane // inferred from e…	0004888 // transmembrane signaling receptor activity // non-traceable author statement///0005024 // transforming growth factor beta-activated receptor activity // inferred from direct assay///0005072 // transforming growth factor beta receptor, cytoplasmic mediator activity // inferred from direct assay///0005114 // type II transforming growth factor beta receptor binding // inferred from physica…	chr9:130577294-130616984 (-) // 97.91 // q34.11
217294_s_at	2.15507	1.10774	2.15507	up	ENO1	2023	0000122 // negative regulation of transcription from RNA polymerase II promoter // traceable author statement///0005975 // carbohydrate metabolic process // traceable author statement///0006006 // glucose metabolic process // traceable author statement///0006094 // gluconeogenesis // traceable author statement///0006096 // glycolytic process // inferred from electronic annotation///0006351 // tra…	0000015 // phosphopyruvate hydratase complex // inferred from electronic annotation///0005615 // extracellular space // inferred from direct assay///0005634 // nucleus // inferred by curator///0005634 // nucleus // inferred from direct assay///0005737 // cytoplasm // inferred from direct assay///0005829 // cytosol // traceable author statement///0005886 // plasma membrane // inferred from electro…	0000287 // magnesium ion binding // inferred from electronic annotation///0003677 // DNA binding // inferred from electronic annotation///0003700 // transcription factor activity, sequence-specific DNA binding // traceable author statement///0003714 // transcription corepressor activity // traceable author statement///0004634 // phosphopyruvate hydratase activity // inferred from electronic annot…	chr1:8921061-8926511 (-) // 75.83 // p36.23
200879_s_at	2.33202	1.22158	2.33202	up	EPAS1	2034	0001525 // angiogenesis // inferred from electronic annotation///0001666 // response to hypoxia // inferred from direct assay///0001892 // embryonic placenta development // inferred from electronic annotation///0001974 // blood vessel remodeling // inferred from electronic annotation///0002027 // regulation of heart rate // inferred from electronic annotation///0006351 // transcription, DNA-templ…	0005634 // nucleus // inferred from electronic annotation///0005654 // nucleoplasm // traceable author statement///0005667 // transcription factor complex // inferred from direct assay///0005667 // transcription factor complex // inferred from physical interaction///0005737 // cytoplasm // inferred from electronic annotation///0005829 // cytosol // traceable author statement///0016607 // nuclear …	0000981 // RNA polymerase II transcription factor activity, sequence-specific DNA binding // not recorded///0001077 // transcriptional activator activity, RNA polymerase II core promoter proximal region sequence-specific binding // inferred from electronic annotation///0003677 // DNA binding // inferred from genetic interaction///0003700 // transcription factor activity, sequence-specific DNA bin…	chr2:46524901-46611855 (+) // 99.93 // p21
217234_s_at	2.63325	1.39684	2.63325	up	EZR	7430	0000122 // negative regulation of transcription from RNA polymerase II promoter // inferred from mutant phenotype///0001951 // intestinal D-glucose absorption // inferred from electronic annotation///0002066 // columnar/cuboidal epithelial cell development // inferred from sequence or structural similarity///0002066 // columnar/cuboidal epithelial cell development // inferred from electronic anno…	0001726 // ruffle // inferred from direct assay///0001772 // immunological synapse // inferred from direct assay///0001931 // uropod // inferred from electronic annotation///0005615 // extracellular space // inferred from direct assay///0005622 // intracellular // inferred from electronic annotation///0005730 // nucleolus // inferred from direct assay///0005737 // cytoplasm // inferred from direc…	0000166 // nucleotide binding // inferred from electronic annotation///0003779 // actin binding // inferred from direct assay///0004672 // protein kinase activity // inferred from electronic annotation///0004713 // protein tyrosine kinase activity // inferred from direct assay///0004713 // protein tyrosine kinase activity // inferred from electronic annotation///0004714 // transmembrane receptor …	chr6:159191821-159204658 (-) // 88.73 // q25.3
215600_x_at	3.14028	1.6509	3.14028	up	FBXW12	285231				chr3:48438207-48440234 (-) // 44.34 // p21.31
204560_at	3.04111	1.6046	3.04111	up	FKBP5	2289	0000413 // protein peptidyl-prolyl isomerization // inferred from electronic annotation///0006457 // protein folding // traceable author statement///0061077 // chaperone-mediated protein folding // inferred from direct assay	0005634 // nucleus // inferred from electronic annotation///0005654 // nucleoplasm // inferred from direct assay///0005737 // cytoplasm // inferred from electronic annotation///0005737 // cytoplasm // ---///0005789 // endoplasmic reticulum membrane // not recorded///0016020 // membrane // inferred from direct assay///0070062 // extracellular exosome // inferred from direct assay	0003755 // peptidyl-prolyl cis-trans isomerase activity // inferred from direct assay///0005515 // protein binding // inferred from physical interaction///0005528 // FK506 binding // not recorded///0016853 // isomerase activity // inferred from electronic annotation///0031072 // heat shock protein binding // inferred from physical interaction	chr6:35543444-35656714 (-) // 100.0 // p21.31
208476_s_at	2.52094	1.33396	2.52094	up	FRMD4A	55691	0090162 // establishment of epithelial cell polarity // inferred from electronic annotation	0005737 // cytoplasm // inferred from electronic annotation///0005856 // cytoskeleton // inferred from electronic annotation///0005923 // bicellular tight junction // inferred from electronic annotation	0030674 // protein binding, bridging // inferred from electronic annotation	chr10:13735702-14050532 (-) // 96.68 // p13
209305_s_at	3.66191	1.8726	3.66191	up	GADD45B	4616	0000185 // activation of MAPKKK activity // inferred from direct assay///0000186 // activation of MAPKK activity // inferred from electronic annotation///0006469 // negative regulation of protein kinase activity // inferred from electronic annotation///0006915 // apoptotic process // inferred from electronic annotation///0006950 // response to stress // inferred from electronic annotation///00072…	0005634 // nucleus // inferred from direct assay///0005737 // cytoplasm // inferred from direct assay	0005515 // protein binding // inferred from physical interaction	chr19:2476256-2477664 (+) // 100.0 // p13.3
209304_x_at	2.83202	1.50183	2.83202	up	GADD45B	4616	0000185 // activation of MAPKKK activity // inferred from direct assay///0000186 // activation of MAPKK activity // inferred from electronic annotation///0006469 // negative regulation of protein kinase activity // inferred from electronic annotation///0006915 // apoptotic process // inferred from electronic annotation///0006950 // response to stress // inferred from electronic annotation///00072…	0005634 // nucleus // inferred from direct assay///0005737 // cytoplasm // inferred from direct assay	0005515 // protein binding // inferred from physical interaction	chr19:2476134-2478257 (+) // 98.4 // p13.3
207574_s_at	3.40776	1.76883	3.40776	up	GADD45B	4616	0000185 // activation of MAPKKK activity // inferred from direct assay///0000186 // activation of MAPKK activity // inferred from electronic annotation///0006469 // negative regulation of protein kinase activity // inferred from electronic annotation///0006915 // apoptotic process // inferred from electronic annotation///0006950 // response to stress // inferred from electronic annotation///00072…	0005634 // nucleus // inferred from direct assay///0005737 // cytoplasm // inferred from direct assay	0005515 // protein binding // inferred from physical interaction	chr19:2476256-2478255 (+) // 97.77 // p13.3
215203_at	2.42885	1.28027	2.42885	up	GOLGA4	2803	0000042 // protein targeting to Golgi // inferred from electronic annotation///0016192 // vesicle-mediated transport // traceable author statement///0043001 // Golgi to plasma membrane protein transport // inferred from direct assay///0043001 // Golgi to plasma membrane protein transport // inferred from mutant phenotype///0045773 // positive regulation of axon extension // inferred from direct a…	0000139 // Golgi membrane // inferred from electronic annotation///0005654 // nucleoplasm // inferred from direct assay///0005737 // cytoplasm // inferred from direct assay///0005794 // Golgi apparatus // inferred from direct assay///0005802 // trans-Golgi network // traceable author statement///0016020 // membrane // inferred from electronic annotation///0043231 // intracellular membrane-bounded…	0005515 // protein binding // inferred from physical interaction///0051020 // GTPase binding // inferred from physical interaction	chr3:37313624-37315603 (+) // 58.66 // p22.2
215248_at	2.29507	1.19854	2.29507	up	GRB10	2887	0007165 // signal transduction // inferred from electronic annotation///0008286 // insulin receptor signaling pathway // inferred from sequence or structural similarity///0008286 // insulin receptor signaling pathway // traceable author statement///0030178 // negative regulation of Wnt signaling pathway // inferred from direct assay///0030949 // positive regulation of vascular endothelial growth …	0005737 // cytoplasm // traceable author statement///0005829 // cytosol // traceable author statement///0005886 // plasma membrane // traceable author statement	0005070 // SH3/SH2 adaptor activity // inferred from electronic annotation///0005158 // insulin receptor binding // inferred from sequence or structural similarity///0005515 // protein binding // inferred from physical interaction	chr7:50678699-50682168 (-) // 63.97 // p12.1
214040_s_at	6.02037	2.58985	6.02037	up	GSN	2934	0006911 // phagocytosis, engulfment // inferred from sequence or structural similarity///0006915 // apoptotic process // traceable author statement///0006921 // cellular component disassembly involved in execution phase of apoptosis // traceable author statement///0007568 // aging // inferred from electronic annotation///0008154 // actin polymerization or depolymerization // inferred from electro…	0001726 // ruffle // inferred from electronic annotation///0002102 // podosome // inferred from direct assay///0005576 // extracellular region // inferred from direct assay///0005576 // extracellular region // inferred from sequence or structural similarity///0005576 // extracellular region // non-traceable author statement///0005576 // extracellular region // traceable author statement///0005615…	0003779 // actin binding // inferred from direct assay///0005509 // calcium ion binding // inferred from mutant phenotype///0005515 // protein binding // inferred from physical interaction///0019904 // protein domain specific binding // inferred from physical interaction///0045159 // myosin II binding // inferred from physical interaction///0046872 // metal ion binding // inferred from electronic…	chr9:124030345-124074770 (+) // 90.1 // q33.2
208629_s_at	2.485	1.31325	2.485	up	HADHA	3030	0006629 // lipid metabolic process // inferred from electronic annotation///0006631 // fatty acid metabolic process // inferred from electronic annotation///0006635 // fatty acid beta-oxidation // inferred from electronic annotation///0006635 // fatty acid beta-oxidation // traceable author statement///0006644 // phospholipid metabolic process // traceable author statement///0008152 // metabolic …	0005739 // mitochondrion // inferred from direct assay///0005743 // mitochondrial inner membrane // traceable author statement///0016507 // mitochondrial fatty acid beta-oxidation multienzyme complex // inferred from electronic annotation///0042645 // mitochondrial nucleoid // inferred from direct assay	0000062 // fatty-acyl-CoA binding // inferred from electronic annotation///0003824 // catalytic activity // inferred from electronic annotation///0003857 // 3-hydroxyacyl-CoA dehydrogenase activity // traceable author statement///0003985 // acetyl-CoA C-acetyltransferase activity // traceable author statement///0003988 // acetyl-CoA C-acyltransferase activity // inferred from electronic annotatio…	chr2:26413503-26467507 (-) // 98.79 // p23.3
207316_at	2.65938	1.41109	2.65938	up	HAS1	3036	0005975 // carbohydrate metabolic process // traceable author statement///0006024 // glycosaminoglycan biosynthetic process // traceable author statement///0007155 // cell adhesion // traceable author statement///0010764 // negative regulation of fibroblast migration // inferred from mutant phenotype///0030203 // glycosaminoglycan metabolic process // traceable author statement///0030212 // hyalu…	0005737 // cytoplasm // inferred from electronic annotation///0005886 // plasma membrane // traceable author statement///0005887 // integral component of plasma membrane // traceable author statement///0016020 // membrane // inferred from electronic annotation///0016021 // integral component of membrane // inferred from electronic annotation	0016740 // transferase activity // inferred from electronic annotation///0016757 // transferase activity, transferring glycosyl groups // inferred from electronic annotation///0050501 // hyaluronan synthase activity // not recorded///0050501 // hyaluronan synthase activity // inferred from sequence or structural similarity	chr19:52216364-52227221 (-) // 94.73 // q13.41
220071_x_at	2.25685	1.17431	2.25685	up	HAUS2	55142	0000086 // G2/M transition of mitotic cell cycle // traceable author statement///0000278 // mitotic cell cycle // traceable author statement///0006996 // organelle organization // traceable author statement///0007049 // cell cycle // inferred from electronic annotation///0007067 // mitotic nuclear division // inferred from electronic annotation///0031023 // microtubule organizing center organizat…	0005654 // nucleoplasm // inferred from direct assay///0005737 // cytoplasm // inferred from direct assay///0005794 // Golgi apparatus // inferred from direct assay///0005813 // centrosome // inferred from direct assay///0005815 // microtubule organizing center // inferred from electronic annotation///0005819 // spindle // inferred from electronic annotation///0005829 // cytosol // traceable auth…		chr15:42841052-42859811 (+) // 59.35 // q15.2
213359_at	2.23206	1.15838	2.23206	up	HNRNPD	3184	0000398 // mRNA splicing, via spliceosome // traceable author statement///0006351 // transcription, DNA-templated // inferred from electronic annotation///0006355 // regulation of transcription, DNA-templated // non-traceable author statement///0006396 // RNA processing // traceable author statement///0006401 // RNA catabolic process // traceable author statement///0008380 // RNA splicing // trac…	0005634 // nucleus // non-traceable author statement///0005654 // nucleoplasm // inferred from direct assay///0005654 // nucleoplasm // traceable author statement///0005737 // cytoplasm // inferred from electronic annotation///0005829 // cytosol // traceable author statement///0019013 // viral nucleocapsid // inferred from electronic annotation///0030529 // ribonucleoprotein complex // inferred f…	0000166 // nucleotide binding // inferred from electronic annotation///0003676 // nucleic acid binding // inferred from electronic annotation///0003677 // DNA binding // inferred from electronic annotation///0003723 // RNA binding // inferred from direct assay///0003723 // RNA binding // non-traceable author statement///0005515 // protein binding // inferred from physical interaction///0042162 //…	chr4:83274981-83295098 (-) // 82.08 // q21.22
211016_x_at	2.02523	1.01808	2.02523	up	HSPA4	3308	0006986 // response to unfolded protein // non-traceable author statement///0045040 // protein import into mitochondrial outer membrane // inferred from direct assay///0051131 // chaperone-mediated protein complex assembly // inferred from direct assay	0005737 // cytoplasm // inferred from electronic annotation///0005829 // cytosol // inferred from direct assay///0070062 // extracellular exosome // inferred from direct assay	0000166 // nucleotide binding // inferred from electronic annotation///0005515 // protein binding // inferred from physical interaction///0005524 // ATP binding // non-traceable author statement	chr5:132387742-132440163 (+) // 95.38 // q31.1
201654_s_at	2.20106	1.1382	2.20106	up	HSPG2	3339	0001523 // retinoid metabolic process // traceable author statement///0001525 // angiogenesis // inferred from electronic annotation///0001958 // endochondral ossification // inferred from electronic annotation///0002062 // chondrocyte differentiation // inferred from electronic annotation///0005975 // carbohydrate metabolic process // traceable author statement///0006024 // glycosaminoglycan bio…	0005576 // extracellular region // traceable author statement///0005578 // proteinaceous extracellular matrix // inferred from electronic annotation///0005604 // basement membrane // inferred from electronic annotation///0005605 // basal lamina // inferred from electronic annotation///0005615 // extracellular space // inferred from direct assay///0005796 // Golgi lumen // traceable author stateme…	0005509 // calcium ion binding // inferred from electronic annotation///0005515 // protein binding // inferred from physical interaction///0008022 // protein C-terminus binding // inferred from physical interaction///0046872 // metal ion binding // inferred from electronic annotation	chr1:22148739-22222804 (-) // 98.17 // p36.12
213931_at	2.24616	1.16746	2.24616	up	ID2///ID2B	3398///84099	0000122 // negative regulation of transcription from RNA polymerase II promoter // inferred from electronic annotation///0001656 // metanephros development // inferred from electronic annotation///0001779 // natural killer cell differentiation // inferred from electronic annotation///0002521 // leukocyte differentiation // inferred from electronic annotation///0003149 // membranous septum morphog…	0000785 // chromatin // inferred from electronic annotation///0005634 // nucleus // inferred from direct assay///0005654 // nucleoplasm // inferred from direct assay///0005737 // cytoplasm // inferred from direct assay///0005813 // centrosome // inferred from direct assay///0005829 // cytosol // inferred from direct assay///0015630 // microtubule cytoskeleton // inferred from direct assay///00432…	0005515 // protein binding // inferred from physical interaction///0044325 // ion channel binding // inferred from physical interaction///0046983 // protein dimerization activity // inferred from electronic annotation	chr2:8822206-8824263 (+) // 95.65 // p25.1
208965_s_at	2.97575	1.57325	2.97575	up	IFI16	3428	0000122 // negative regulation of transcription from RNA polymerase II promoter // inferred from direct assay///0000122 // negative regulation of transcription from RNA polymerase II promoter // inferred from mutant phenotype///0001819 // positive regulation of cytokine production // traceable author statement///0002218 // activation of innate immune response // inferred from direct assay///00023…	0005634 // nucleus // inferred from direct assay///0005654 // nucleoplasm // inferred from direct assay///0005730 // nucleolus // inferred from direct assay///0005737 // cytoplasm // inferred from direct assay///0005829 // cytosol // traceable author statement///0016020 // membrane // inferred from direct assay///0016607 // nuclear speck // inferred from direct assay	0000978 // RNA polymerase II core promoter proximal region sequence-specific DNA binding // inferred from direct assay///0001047 // core promoter binding // inferred from direct assay///0001078 // transcriptional repressor activity, RNA polymerase II core promoter proximal region sequence-specific binding // inferred from direct assay///0003677 // DNA binding // inferred from electronic annotatio…	chr1:158979691-159024945 (+) // 97.98 // q23.1
215561_s_at	2.3067	1.20583	2.3067	up	IL1R1	3554	0006955 // immune response // traceable author statement///0007165 // signal transduction // inferred from electronic annotation///0007166 // cell surface receptor signaling pathway // traceable author statement///0009314 // response to radiation // inferred from electronic annotation///0010286 // heat acclimation // inferred from electronic annotation///0019221 // cytokine-mediated signaling pat…	0005576 // extracellular region // inferred from electronic annotation///0005615 // extracellular space // inferred from electronic annotation///0005634 // nucleus // inferred from electronic annotation///0005886 // plasma membrane // traceable author statement///0005887 // integral component of plasma membrane // traceable author statement///0009986 // cell surface // inferred from electronic an…	0002020 // protease binding // inferred from electronic annotation///0004871 // signal transducer activity // traceable author statement///0004888 // transmembrane signaling receptor activity // traceable author statement///0004908 // interleukin-1 receptor activity // inferred from direct assay///0004909 // interleukin-1, Type I, activating receptor activity // inferred from electronic annotatio…	chr2:102791269-102793145 (+) // 89.85 // q12.1
208930_s_at	2.11768	1.08249	2.11768	up	ILF3	3609	0006351 // transcription, DNA-templated // inferred from electronic annotation///0006355 // regulation of transcription, DNA-templated // inferred from electronic annotation///0006468 // protein phosphorylation // inferred from direct assay///0017148 // negative regulation of translation // inferred from sequence or structural similarity///0045071 // negative regulation of viral genome replicatio…	0005634 // nucleus // inferred from direct assay///0005634 // nucleus // non-traceable author statement///0005654 // nucleoplasm // inferred from direct assay///0005730 // nucleolus // inferred from direct assay///0005737 // cytoplasm // inferred from direct assay///0005739 // mitochondrion // inferred from direct assay///0016020 // membrane // inferred from direct assay///0030529 // ribonucleopr…	0003677 // DNA binding // inferred from direct assay///0003723 // RNA binding // non-traceable author statement///0003725 // double-stranded RNA binding // inferred from direct assay///0005515 // protein binding // inferred from physical interaction///0044822 // poly(A) RNA binding // inferred from direct assay	chr19:10764973-10796441 (+) // 97.99 // p13.2
201465_s_at	5.42415	2.4394	5.42415	up	JUN	3725	0001525 // angiogenesis // inferred from electronic annotation///0001774 // microglial cell activation // inferred from electronic annotation///0001836 // release of cytochrome c from mitochondria // inferred from electronic annotation///0001889 // liver development // inferred from electronic annotation///0001938 // positive regulation of endothelial cell proliferation // inferred from electroni…	0000228 // nuclear chromosome // traceable author statement///0000790 // nuclear chromatin // inferred from electronic annotation///0005634 // nucleus // inferred from direct assay///0005654 // nucleoplasm // inferred from direct assay///0005654 // nucleoplasm // traceable author statement///0005667 // transcription factor complex // not recorded///0005719 // nuclear euchromatin // inferred from …	0000978 // RNA polymerase II core promoter proximal region sequence-specific DNA binding // not recorded///0000980 // RNA polymerase II distal enhancer sequence-specific DNA binding // inferred from direct assay///0000981 // RNA polymerase II transcription factor activity, sequence-specific DNA binding // inferred by curator///0001077 // transcriptional activator activity, RNA polymerase II core …	chr1:59247716-59249688 (-) // 98.5 // p32.1
201464_x_at	2.84902	1.51047	2.84902	up	JUN	3725	0001525 // angiogenesis // inferred from electronic annotation///0001774 // microglial cell activation // inferred from electronic annotation///0001836 // release of cytochrome c from mitochondria // inferred from electronic annotation///0001889 // liver development // inferred from electronic annotation///0001938 // positive regulation of endothelial cell proliferation // inferred from electroni…	0000228 // nuclear chromosome // traceable author statement///0000790 // nuclear chromatin // inferred from electronic annotation///0005634 // nucleus // inferred from direct assay///0005654 // nucleoplasm // inferred from direct assay///0005654 // nucleoplasm // traceable author statement///0005667 // transcription factor complex // not recorded///0005719 // nuclear euchromatin // inferred from …	0000978 // RNA polymerase II core promoter proximal region sequence-specific DNA binding // not recorded///0000980 // RNA polymerase II distal enhancer sequence-specific DNA binding // inferred from direct assay///0000981 // RNA polymerase II transcription factor activity, sequence-specific DNA binding // inferred by curator///0001077 // transcriptional activator activity, RNA polymerase II core …	chr1:59246365-59249733 (-) // 98.8 // p32.1
201473_at	2.24644	1.16764	2.24644	up	JUNB	3726	0000122 // negative regulation of transcription from RNA polymerase II promoter // not recorded///0001570 // vasculogenesis // inferred from electronic annotation///0001649 // osteoblast differentiation // inferred from electronic annotation///0001701 // in utero embryonic development // inferred from electronic annotation///0001829 // trophectodermal cell differentiation // inferred from electro…	0000785 // chromatin // traceable author statement///0000790 // nuclear chromatin // not recorded///0005634 // nucleus // inferred from electronic annotation///0005654 // nucleoplasm // inferred from direct assay///0005654 // nucleoplasm // traceable author statement///0005667 // transcription factor complex // not recorded	0000977 // RNA polymerase II regulatory region sequence-specific DNA binding // inferred from electronic annotation///0000978 // RNA polymerase II core promoter proximal region sequence-specific DNA binding // not recorded///0000981 // RNA polymerase II transcription factor activity, sequence-specific DNA binding // not recorded///0001077 // transcriptional activator activity, RNA polymerase II c…	chr19:12902332-12904129 (+) // 98.27 // p13.2
203542_s_at	2.8291	1.50034	2.8291	up	KLF9	687	0006351 // transcription, DNA-templated // inferred from electronic annotation///0006355 // regulation of transcription, DNA-templated // inferred from electronic annotation///0006357 // regulation of transcription from RNA polymerase II promoter // traceable author statement///0007566 // embryo implantation // inferred from electronic annotation///0007623 // circadian rhythm // inferred from exp…	0005634 // nucleus // inferred from direct assay///0005654 // nucleoplasm // inferred from direct assay///0005737 // cytoplasm // inferred from direct assay///0005886 // plasma membrane // inferred from direct assay	0003676 // nucleic acid binding // inferred from electronic annotation///0003677 // DNA binding // inferred from electronic annotation///0003700 // transcription factor activity, sequence-specific DNA binding // traceable author statement///0046872 // metal ion binding // inferred from electronic annotation	chr9:72999512-73029540 (-) // 95.2 // q21.12
200914_x_at	2.1763	1.12188	2.1763	up	KTN1	3895	0007018 // microtubule-based movement // inferred from electronic annotation///0007264 // small GTPase mediated signal transduction // traceable author statement///0015031 // protein transport // inferred from electronic annotation	0005783 // endoplasmic reticulum // inferred from direct assay///0005789 // endoplasmic reticulum membrane // traceable author statement///0005887 // integral component of plasma membrane // traceable author statement///0016020 // membrane // inferred from direct assay///0016021 // integral component of membrane // traceable author statement///0030176 // integral component of endoplasmic reticulu…	0005515 // protein binding // inferred from physical interaction///0019894 // kinesin binding // inferred from electronic annotation///0044822 // poly(A) RNA binding // inferred from direct assay	chr14:56046971-56151297 (+) // 97.11 // q22.3
213089_at	2.71634	1.44167	2.71634	up	LOC100272216	100272216				chr5:69193696-69199871 (+) // 96.17 // q13.2///chr5:70069578-70074937 (+) // 96.13 // q13.2///chr5:34189300-34194629 (-) // 96.24 // p13.2///chr5:68926947-68933125 (-) // 95.93 // q13.2///chr5:69527976-69809235 (-) // 95.82 // q13.2///chr5:69782586-69787954 (-) // 95.21 // q13.2///chr5:69803063-69827276 (-) // 95.5 // q13.2
214693_x_at	3.43221	1.77914	3.43221	up	LOC100996763///LOC102724250///NBPF1///NBPF10///NBPF11///NBPF12///NBPF14///NBPF15///NBPF19///NBPF20///NBPF25P///NBPF26///NBPF8///NBPF9	25832///55672///149013///200030///284565///400818///728841///100132406///100288142///100996763///101060226///101060684///101929780///102724250		0005737 // cytoplasm // inferred from electronic annotation///0016020 // membrane // inferred from electronic annotation///0016021 // integral component of membrane // inferred from electronic annotation	0044822 // poly(A) RNA binding // inferred from direct assay	chr1:145313677-145368627 (+) // 88.44 // q21.1///chr1:146426667-146466064 (+) // 85.51 // q21.1///chr1:144160758-144828727 (+) // 88.05 // q21.1///chr1:148251931-148321734 (-) // 88.49 // q21.2///chr1:148004604-148307448 (-) // 86.51 // q21.2
215123_at	2.78255	1.47641	2.78255	up	LOC101060275///LOC105376851///NPIPA2///NPIPA3///NPIPB11///NPIPB1P///NPIPB3///NPIPB4///NPIPB5	23117///440345///642778///642799///728888///729602///100132247///101060275///105376851		0016020 // membrane // inferred from electronic annotation///0016021 // integral component of membrane // inferred from electronic annotation		chr16:22523350-22525827 (+) // 52.46 // p12.2///chr16:28647889-28764498 (+) // 49.54 // p11.2///chr16:14801030-14803505 (+) // 49.3 // p13.11///chr16:14840152-14842627 (+) // 49.3 // p13.11///chr16:21435714-21438191 (-) // 49.62 // p12.2///chr16:21867994-21870471 (-) // 52.42 // p12.2///chr16:30256189-30258661 (-) // 52.74 // p11.2///chr16:29516208-29518678 (-) // 52.66 // p11.2///chr16:29414418-…
215434_x_at	2.8585	1.51526	2.8585	up	LOC102724250///NBPF1///NBPF10///NBPF19	55672///100132406///101060226///102724250		0005737 // cytoplasm // inferred from electronic annotation///0016020 // membrane // inferred from electronic annotation///0016021 // integral component of membrane // inferred from electronic annotation	0044822 // poly(A) RNA binding // inferred from direct assay	chr1:16893673-16919101 (-) // 94.83 // p36.13
208078_s_at	2.84566	1.50877	2.84566	up	LOC102724428///SIK1	150094///102724428	0000122 // negative regulation of transcription from RNA polymerase II promoter // inferred from direct assay///0000122 // negative regulation of transcription from RNA polymerase II promoter // inferred from electronic annotation///0000122 // negative regulation of transcription from RNA polymerase II promoter // traceable author statement///0002028 // regulation of sodium ion transport // not r…	0005622 // intracellular // inferred from electronic annotation///0005634 // nucleus // inferred from direct assay///0005654 // nucleoplasm // inferred from direct assay///0005667 // transcription factor complex // inferred from electronic annotation///0005737 // cytoplasm // inferred from direct assay///0005737 // cytoplasm // inferred from sequence or structural similarity	0000166 // nucleotide binding // inferred from electronic annotation///0000287 // magnesium ion binding // inferred from direct assay///0000287 // magnesium ion binding // inferred from sequence or structural similarity///0001227 // transcriptional repressor activity, RNA polymerase II transcription regulatory region sequence-specific binding // inferred from direct assay///0001227 // transcripti…	chr10:31608160-31816308 (+) // 62.89 // p11.22
211996_s_at	3.46723	1.79378	3.46723	up	LOC105369248///LOC613037///NPIPB11///NPIPB3///NPIPB4///NPIPB5	23117///440345///613037///728888///100132247///105369248		0016020 // membrane // inferred from electronic annotation///0016021 // integral component of membrane // inferred from electronic annotation		chr16:22524731-22547844 (+) // 84.58 // p12.2///chr16:21413466-21436810 (-) // 84.72 // p12.2///chr16:21845900-21869090 (-) // 84.44 // p12.2///chr16:30234211-30257283 (-) // 83.39 // p11.2///chr16:29494871-29517302 (-) // 84.33 // p11.2
206792_x_at	2.41482	1.27192	2.41482	up	LOC729966///PDE4C	5143///729966	0006198 // cAMP catabolic process // inferred from electronic annotation///0007165 // signal transduction // inferred from electronic annotation///0008152 // metabolic process // inferred from electronic annotation///0046676 // negative regulation of insulin secretion // inferred from electronic annotation	0005615 // extracellular space // inferred from direct assay///0005829 // cytosol // traceable author statement///0005929 // cilium // inferred from electronic annotation///0042995 // cell projection // inferred from electronic annotation///0072372 // primary cilium // inferred from sequence or structural similarity	0004112 // cyclic-nucleotide phosphodiesterase activity // non-traceable author statement///0004114 // 3',5'-cyclic-nucleotide phosphodiesterase activity // inferred from electronic annotation///0004114 // 3',5'-cyclic-nucleotide phosphodiesterase activity // non-traceable author statement///0004115 // 3',5'-cyclic-AMP phosphodiesterase activity // inferred from electronic annotation///0005515 //…	chr19:18202700-18344015 (-) // 77.63 // p13.11
215375_x_at	2.14907	1.10372	2.14907	up	LRRFIP1	9208	0006351 // transcription, DNA-templated // inferred from electronic annotation///0006355 // regulation of transcription, DNA-templated // inferred from electronic annotation///0006357 // regulation of transcription from RNA polymerase II promoter // traceable author statement///0032481 // positive regulation of type I interferon production // traceable author statement///0045087 // innate immune …	0005634 // nucleus // non-traceable author statement///0005737 // cytoplasm // inferred from direct assay///0005829 // cytosol // traceable author statement///0005856 // cytoskeleton // traceable author statement///0005886 // plasma membrane // inferred from direct assay	0003677 // DNA binding // inferred from direct assay///0003725 // double-stranded RNA binding // traceable author statement///0005515 // protein binding // inferred from physical interaction///0042803 // protein homodimerization activity // inferred from direct assay	chr2:238648204-238650486 (+) // 73.57 // q37.3
208835_s_at	2.18458	1.12736	2.18458	up	LUC7L3	51747	0006376 // mRNA splice site selection // not recorded///0006397 // mRNA processing // inferred from electronic annotation///0008380 // RNA splicing // inferred from mutant phenotype	0005634 // nucleus // inferred from direct assay///0005654 // nucleoplasm // inferred from direct assay///0005685 // U1 snRNP // not recorded///0016607 // nuclear speck // inferred from electronic annotation///0071004 // U2-type prespliceosome // not recorded	0003677 // DNA binding // inferred from electronic annotation///0003729 // mRNA binding // inferred from mutant phenotype///0005515 // protein binding // inferred from physical interaction///0044822 // poly(A) RNA binding // inferred from direct assay	chr17:48796963-48830951 (+) // 95.4 // q21.33
36711_at	4.98142	2.31656	4.98142	up	MAFF	23764	0001701 // in utero embryonic development // inferred from electronic annotation///0006351 // transcription, DNA-templated // inferred from electronic annotation///0006355 // regulation of transcription, DNA-templated // inferred from electronic annotation///0006357 // regulation of transcription from RNA polymerase II promoter // not recorded///0006366 // transcription from RNA polymerase II pro…	0005634 // nucleus // inferred from direct assay///0005654 // nucleoplasm // traceable author statement///0005739 // mitochondrion // inferred from direct assay	0001228 // transcriptional activator activity, RNA polymerase II transcription regulatory region sequence-specific binding // not recorded///0003677 // DNA binding // inferred from electronic annotation///0003700 // transcription factor activity, sequence-specific DNA binding // inferred from electronic annotation///0043565 // sequence-specific DNA binding // inferred from electronic annotation	chr22:38609860-38612514 (+) // 77.19 // q13.1
200796_s_at	2.76522	1.46739	2.76522	up	MCL1	4170	0001709 // cell fate determination // non-traceable author statement///0006915 // apoptotic process // inferred from electronic annotation///0007275 // multicellular organismal development // inferred from electronic annotation///0008630 // intrinsic apoptotic signaling pathway in response to DNA damage // not recorded///0008637 // apoptotic mitochondrial changes // inferred from electronic annot…	0005634 // nucleus // inferred from direct assay///0005654 // nucleoplasm // inferred from electronic annotation///0005737 // cytoplasm // traceable author statement///0005739 // mitochondrion // inferred from direct assay///0005741 // mitochondrial outer membrane // traceable author statement///0005759 // mitochondrial matrix // inferred from electronic annotation///0005829 // cytosol // inferre…	0005515 // protein binding // inferred from physical interaction///0015266 // protein channel activity // traceable author statement///0042803 // protein homodimerization activity // not recorded///0046982 // protein heterodimerization activity // inferred from physical interaction///0051434 // BH3 domain binding // inferred from physical interaction	chr1:150547032-150552247 (-) // 98.7 // q21.3
210794_s_at	2.24621	1.16749	2.24621	up	MEG3	55384				chr14:101292462-101327358 (+) // 68.87 // q32.2
202827_s_at	2.13785	1.09616	2.13785	up	MMP14	4323	0001503 // ossification // inferred from electronic annotation///0001525 // angiogenesis // inferred from electronic annotation///0001541 // ovarian follicle development // inferred from electronic annotation///0001666 // response to hypoxia // inferred from electronic annotation///0001935 // endothelial cell proliferation // inferred from electronic annotation///0001958 // endochondral ossificat…	0005737 // cytoplasm // inferred from direct assay///0005796 // Golgi lumen // traceable author statement///0005886 // plasma membrane // inferred from direct assay///0005886 // plasma membrane // traceable author statement///0005887 // integral component of plasma membrane // traceable author statement///0005925 // focal adhesion // inferred from direct assay///0016020 // membrane // inferred fr…	0003700 // transcription factor activity, sequence-specific DNA binding // inferred from electronic annotation///0004222 // metalloendopeptidase activity // inferred from sequence or structural similarity///0005178 // integrin binding // inferred from electronic annotation///0005509 // calcium ion binding // inferred from electronic annotation///0005515 // protein binding // inferred from physica…	chr14:23305780-23316967 (+) // 98.06 // q11.2
210679_x_at	2.41902	1.27442	2.41902	up	MORN3	283385		0005634 // nucleus // inferred from direct assay	0005515 // protein binding // inferred from physical interaction	chr12:122087645-122459181 (-) // 44.56 // q24.31
202431_s_at	2.59907	1.37799	2.59907	up	MYC	4609	0000122 // negative regulation of transcription from RNA polymerase II promoter // inferred from direct assay///0000165 // MAPK cascade // inferred from mutant phenotype///0001658 // branching involved in ureteric bud morphogenesis // inferred from sequence or structural similarity///0002053 // positive regulation of mesenchymal cell proliferation // inferred from sequence or structural similarit…	0005634 // nucleus // inferred from direct assay///0005635 // nuclear envelope // inferred from direct assay///0005654 // nucleoplasm // inferred from direct assay///0005654 // nucleoplasm // traceable author statement///0005730 // nucleolus // inferred from direct assay///0005791 // rough endoplasmic reticulum // inferred from direct assay///0005819 // spindle // inferred from electronic annotat…	0000978 // RNA polymerase II core promoter proximal region sequence-specific DNA binding // inferred from direct assay///0001077 // transcriptional activator activity, RNA polymerase II core promoter proximal region sequence-specific binding // inferred from direct assay///0003677 // DNA binding // inferred from sequence or structural similarity///0003677 // DNA binding // traceable author statem…	chr8:128748329-128753447 (+) // 98.54 // q24.21
220720_x_at	2.62066	1.38993	2.62066	up	MZT2B	80097		0005737 // cytoplasm // inferred from electronic annotation///0005813 // centrosome // inferred from direct assay///0005815 // microtubule organizing center // inferred from electronic annotation///0005819 // spindle // inferred from direct assay///0005856 // cytoskeleton // inferred from electronic annotation///0008274 // gamma-tubulin ring complex // inferred from direct assay	0005515 // protein binding // inferred from physical interaction	chr2:130940783-130942956 (+) // 73.65 // q21.1
221899_at	3.00596	1.58783	3.00596	up	N4BP2L2	10443	0000122 // negative regulation of transcription from RNA polymerase II promoter // inferred from sequence or structural similarity///1902035 // positive regulation of hematopoietic stem cell proliferation // inferred from mutant phenotype///1902037 // negative regulation of hematopoietic stem cell differentiation // inferred from mutant phenotype	0005634 // nucleus // inferred from direct assay///0017053 // transcriptional repressor complex // inferred from direct assay///0070062 // extracellular exosome // inferred from direct assay	0001106 // RNA polymerase II transcription corepressor activity // inferred from sequence or structural similarity///0005515 // protein binding // inferred from physical interaction///0019899 // enzyme binding // inferred from physical interaction	chr13:33100802-33101559 (-) // 38.49 // q13.1
214657_s_at	5.00939	2.32463	5.00939	up	NEAT1	283131				chr11:65190998-65192453 (+) // 96.04 // q13.1
203574_at	3.18629	1.67188	3.18629	up	NFIL3	4783	0000122 // negative regulation of transcription from RNA polymerase II promoter // inferred from mutant phenotype///0006351 // transcription, DNA-templated // inferred from electronic annotation///0006355 // regulation of transcription, DNA-templated // inferred from electronic annotation///0006366 // transcription from RNA polymerase II promoter // inferred from electronic annotation///0006955 /…	0005634 // nucleus // inferred from electronic annotation	0000977 // RNA polymerase II regulatory region sequence-specific DNA binding // inferred from direct assay///0000979 // RNA polymerase II core promoter sequence-specific DNA binding // inferred from electronic annotation///0001078 // transcriptional repressor activity, RNA polymerase II core promoter proximal region sequence-specific binding // inferred from direct assay///0003677 // DNA binding …	chr9:94171328-94185962 (-) // 98.7 // q22.31
207535_s_at	2.02773	1.01986	2.02773	up	NFKB2	4791	0000122 // negative regulation of transcription from RNA polymerase II promoter // not recorded///0002223 // stimulatory C-type lectin receptor signaling pathway // traceable author statement///0002224 // toll-like receptor signaling pathway // traceable author statement///0002268 // follicular dendritic cell differentiation // inferred from electronic annotation///0002467 // germinal center form…	0005634 // nucleus // inferred from direct assay///0005654 // nucleoplasm // inferred from direct assay///0005654 // nucleoplasm // traceable author statement///0005737 // cytoplasm // inferred from direct assay///0005829 // cytosol // not recorded///0005829 // cytosol // traceable author statement///0033257 // Bcl3/NF-kappaB2 complex // inferred from direct assay	0000978 // RNA polymerase II core promoter proximal region sequence-specific DNA binding // inferred from direct assay///0001077 // transcriptional activator activity, RNA polymerase II core promoter proximal region sequence-specific binding // inferred from direct assay///0003677 // DNA binding // inferred from electronic annotation///0003682 // chromatin binding // not recorded///0003700 // tra…	chr10:104155462-104158972 (+) // 81.52 // q24.32
202379_s_at	2.5905	1.37323	2.5905	up	NKTR	4820	0000413 // protein peptidyl-prolyl isomerization // not recorded///0006457 // protein folding // inferred from electronic annotation	0016020 // membrane // inferred from electronic annotation	0003755 // peptidyl-prolyl cis-trans isomerase activity // not recorded///0016018 // cyclosporin A binding // traceable author statement///0016853 // isomerase activity // inferred from electronic annotation///0042277 // peptide binding // inferred from electronic annotation	chr3:42642105-42690028 (+) // 92.73 // p22.1
214722_at	2.04987	1.03553	2.04987	up	NOTCH2NL	388677	0007219 // Notch signaling pathway // inferred from electronic annotation///0007275 // multicellular organismal development // inferred from electronic annotation///0030154 // cell differentiation // inferred from electronic annotation	0005576 // extracellular region // inferred from electronic annotation///0005737 // cytoplasm // inferred from electronic annotation	0005509 // calcium ion binding // inferred from electronic annotation///0005515 // protein binding // inferred from physical interaction	chr1:145285251-145289644 (+) // 55.28 // q21.1
202340_x_at	3.34103	1.74029	3.34103	up	NR4A1	3164	0001938 // positive regulation of endothelial cell proliferation // inferred from mutant phenotype///0002042 // cell migration involved in sprouting angiogenesis // inferred from direct assay///0006351 // transcription, DNA-templated // inferred from electronic annotation///0006355 // regulation of transcription, DNA-templated // inferred from electronic annotation///0006366 // transcription from…	0005634 // nucleus // inferred from direct assay///0005634 // nucleus // inferred from sequence or structural similarity///0005654 // nucleoplasm // traceable author statement///0005667 // transcription factor complex // inferred from electronic annotation///0005737 // cytoplasm // inferred from direct assay///0031965 // nuclear membrane // inferred from direct assay	0001077 // transcriptional activator activity, RNA polymerase II core promoter proximal region sequence-specific binding // inferred from sequence or structural similarity///0003677 // DNA binding // inferred from sequence or structural similarity///0003700 // transcription factor activity, sequence-specific DNA binding // inferred from electronic annotation///0003707 // steroid hormone receptor …	chr12:52445246-52453284 (+) // 95.37 // q13.13
214251_s_at	2.47256	1.30601	2.47256	up	NUMA1	4926	0000086 // G2/M transition of mitotic cell cycle // traceable author statement///0000132 // establishment of mitotic spindle orientation // inferred from electronic annotation///0000278 // mitotic cell cycle // traceable author statement///0006997 // nucleus organization // traceable author statement///0007049 // cell cycle // inferred from electronic annotation///0007067 // mitotic nuclear divis…	0000139 // Golgi membrane // inferred from electronic annotation///0000922 // spindle pole // inferred from direct assay///0005634 // nucleus // inferred from direct assay///0005654 // nucleoplasm // inferred from direct assay///0005654 // nucleoplasm // traceable author statement///0005694 // chromosome // inferred from electronic annotation///0005737 // cytoplasm // inferred from direct assay//…	0005198 // structural molecule activity // traceable author statement///0005515 // protein binding // inferred from physical interaction///0008017 // microtubule binding // inferred from electronic annotation	chr11:71713910-71726721 (-) // 96.01 // q13.4
213517_at	2.31009	1.20795	2.31009	up	PCBP2	5094	0000398 // mRNA splicing, via spliceosome // traceable author statement///0002376 // immune system process // inferred from electronic annotation///0008380 // RNA splicing // traceable author statement///0010467 // gene expression // traceable author statement///0016071 // mRNA metabolic process // non-traceable author statement///0032480 // negative regulation of type I interferon production // …	0005634 // nucleus // inferred from direct assay///0005654 // nucleoplasm // inferred from direct assay///0005654 // nucleoplasm // traceable author statement///0005737 // cytoplasm // inferred from direct assay///0005829 // cytosol // traceable author statement///0005925 // focal adhesion // inferred from direct assay///0016020 // membrane // inferred from direct assay///0030529 // ribonucleopro…	0003676 // nucleic acid binding // inferred from electronic annotation///0003677 // DNA binding // inferred from electronic annotation///0003723 // RNA binding // inferred from direct assay///0005515 // protein binding // inferred from physical interaction///0019899 // enzyme binding // inferred from physical interaction///0031625 // ubiquitin protein ligase binding // inferred from physical inte…	chr12:53854514-53862449 (+) // 88.33 // q13.13
211876_x_at	2.7487	1.45875	2.7487	up	PCDHGA11	56105	0007155 // cell adhesion // inferred from electronic annotation///0007155 // cell adhesion // traceable author statement///0007156 // homophilic cell adhesion via plasma membrane adhesion molecules // inferred from electronic annotation///0008333 // endosome to lysosome transport // inferred from electronic annotation///0016339 // calcium-dependent cell-cell adhesion via plasma membrane cell adhe…	0005622 // intracellular // inferred from electronic annotation///0005886 // plasma membrane // inferred from electronic annotation///0005911 // cell-cell junction // inferred from electronic annotation///0016020 // membrane // inferred from electronic annotation///0016020 // membrane // non-traceable author statement///0016021 // integral component of membrane // inferred from electronic annotat…	0005509 // calcium ion binding // inferred from electronic annotation///0005515 // protein binding // inferred from electronic annotation///0044822 // poly(A) RNA binding // inferred from direct assay	chr5:140800794-140890749 (+) // 99.96 // q31.3
216352_x_at	2.57269	1.36328	2.57269	up	PCDHGA3	56112	0007155 // cell adhesion // inferred from electronic annotation///0007155 // cell adhesion // traceable author statement///0007156 // homophilic cell adhesion via plasma membrane adhesion molecules // inferred from electronic annotation///0008333 // endosome to lysosome transport // inferred from electronic annotation///0016339 // calcium-dependent cell-cell adhesion via plasma membrane cell adhe…	0005622 // intracellular // inferred from electronic annotation///0005886 // plasma membrane // inferred from electronic annotation///0005911 // cell-cell junction // inferred from electronic annotation///0016020 // membrane // inferred from electronic annotation///0016020 // membrane // non-traceable author statement///0016021 // integral component of membrane // inferred from electronic annotat…	0005509 // calcium ion binding // inferred from electronic annotation///0005515 // protein binding // inferred from electronic annotation///0044822 // poly(A) RNA binding // inferred from direct assay	chr5:140723600-140890750 (+) // 99.82 // q31.3
215179_x_at	2.4925	1.31759	2.4925	up	PGF	5228	0001525 // angiogenesis // inferred from electronic annotation///0001658 // branching involved in ureteric bud morphogenesis // inferred from electronic annotation///0001666 // response to hypoxia // inferred from electronic annotation///0001938 // positive regulation of endothelial cell proliferation // inferred from electronic annotation///0002040 // sprouting angiogenesis // inferred from elec…	0005576 // extracellular region // traceable author statement///0005615 // extracellular space // inferred from electronic annotation///0016020 // membrane // inferred from electronic annotation	0005515 // protein binding // inferred from physical interaction///0008083 // growth factor activity // inferred from mutant phenotype///0008201 // heparin binding // inferred from electronic annotation///0042803 // protein homodimerization activity // inferred from electronic annotation///0046982 // protein heterodimerization activity // inferred from electronic annotation	chr14:75411485-75414918 (-) // 62.27 // q24.3
216971_s_at	3.11382	1.63869	3.11382	up	PLEC	5339	0006915 // apoptotic process // traceable author statement///0006921 // cellular component disassembly involved in execution phase of apoptosis // traceable author statement///0012501 // programmed cell death // traceable author statement///0030198 // extracellular matrix organization // traceable author statement///0031581 // hemidesmosome assembly // inferred from direct assay///0031581 // hemi…	0005737 // cytoplasm // inferred from direct assay///0005829 // cytosol // traceable author statement///0005856 // cytoskeleton // inferred from electronic annotation///0005886 // plasma membrane // non-traceable author statement///0005903 // brush border // inferred from electronic annotation///0005925 // focal adhesion // inferred from direct assay///0016020 // membrane // inferred from electro…	0003779 // actin binding // inferred from electronic annotation///0005515 // protein binding // inferred from physical interaction///0008092 // cytoskeletal protein binding // inferred from electronic annotation///0008307 // structural constituent of muscle // inferred from mutant phenotype///0008307 // structural constituent of muscle // traceable author statement///0030506 // ankyrin binding //…	chr8:144990344-145024874 (-) // 98.29 // q24.3
212177_at	2.01415	1.01017	2.01415	up	PNISR	25957		0005634 // nucleus // inferred from electronic annotation///0005654 // nucleoplasm // inferred from direct assay///0005737 // cytoplasm // inferred from direct assay///0016607 // nuclear speck // inferred from electronic annotation	0044822 // poly(A) RNA binding // inferred from direct assay	chr6:99846533-99851387 (-) // 92.34 // q16.2
220113_x_at	2.01691	1.01215	2.01691	up	POLR1B	84172	0006351 // transcription, DNA-templated // inferred from electronic annotation///0006360 // transcription from RNA polymerase I promoter // traceable author statement///0006361 // transcription initiation from RNA polymerase I promoter // traceable author statement///0006362 // transcription elongation from RNA polymerase I promoter // traceable author statement///0006363 // termination of RNA po…	0005634 // nucleus // inferred from electronic annotation///0005654 // nucleoplasm // traceable author statement///0005730 // nucleolus // inferred from direct assay///0005736 // DNA-directed RNA polymerase I complex // not recorded///0005737 // cytoplasm // inferred from direct assay	0001054 // RNA polymerase I activity // not recorded///0003677 // DNA binding // inferred from electronic annotation///0003899 // DNA-directed RNA polymerase activity // inferred from electronic annotation///0005515 // protein binding // inferred from physical interaction///0016740 // transferase activity // inferred from electronic annotation///0016779 // nucleotidyltransferase activity // infer…	chr2:113300019-113335337 (+) // 68.32 // q13
215067_x_at	2.19162	1.132	2.19162	up	PRDX2	7001	0000187 // activation of MAPK activity // inferred from electronic annotation///0000302 // response to reactive oxygen species // traceable author statement///0002536 // respiratory burst involved in inflammatory response // inferred from electronic annotation///0006367 // transcription initiation from RNA polymerase II promoter // traceable author statement///0006979 // response to oxidative str…	0005737 // cytoplasm // traceable author statement///0005739 // mitochondrion // inferred from electronic annotation///0005829 // cytosol // traceable author statement///0043209 // myelin sheath // inferred from electronic annotation///0070062 // extracellular exosome // inferred from direct assay	0004601 // peroxidase activity // inferred from electronic annotation///0008379 // thioredoxin peroxidase activity // inferred from direct assay///0008379 // thioredoxin peroxidase activity // traceable author statement///0016209 // antioxidant activity // inferred from direct assay///0016209 // antioxidant activity // non-traceable author statement///0016491 // oxidoreductase activity // inferre…	chr19:12909484-12912665 (-) // 59.51 // p13.2
219392_x_at	2.63496	1.39778	2.63496	up	PRR11	55771	0051726 // regulation of cell cycle // inferred from direct assay	0005634 // nucleus // inferred from direct assay///0005737 // cytoplasm // inferred from direct assay///0016020 // membrane // inferred from direct assay		chr17:57233106-57866846 (+) // 61.44 // q22
214055_x_at	2.65961	1.41122	2.65961	up	PRRC2C	23215	0002244 // hematopoietic progenitor cell differentiation // inferred from electronic annotation	0016020 // membrane // inferred from direct assay	0008022 // protein C-terminus binding // inferred from physical interaction///0044822 // poly(A) RNA binding // inferred from direct assay	chr1:171496950-171501942 (+) // 73.71 // q24.3
211948_x_at	2.17437	1.1206	2.17437	up	PRRC2C	23215	0002244 // hematopoietic progenitor cell differentiation // inferred from electronic annotation	0016020 // membrane // inferred from direct assay	0008022 // protein C-terminus binding // inferred from physical interaction///0044822 // poly(A) RNA binding // inferred from direct assay	chr1:171454706-171562650 (+) // 92.28 // q24.3
216915_s_at	2.28005	1.18907	2.28005	up	PTPN12	5782	0006470 // protein dephosphorylation // traceable author statement///0016311 // dephosphorylation // inferred from electronic annotation///0035335 // peptidyl-tyrosine dephosphorylation // inferred from electronic annotation///0035335 // peptidyl-tyrosine dephosphorylation // traceable author statement///0042246 // tissue regeneration // inferred from electronic annotation	0002102 // podosome // inferred from electronic annotation///0005737 // cytoplasm // inferred from direct assay///0005829 // cytosol // inferred from electronic annotation///0005886 // plasma membrane // inferred from direct assay///0005925 // focal adhesion // inferred from electronic annotation///0030054 // cell junction // inferred from electronic annotation///0042995 // cell projection // inf…	0004721 // phosphoprotein phosphatase activity // inferred from electronic annotation///0004725 // protein tyrosine phosphatase activity // inferred from electronic annotation///0004726 // non-membrane spanning protein tyrosine phosphatase activity // traceable author statement///0005515 // protein binding // inferred from physical interaction///0016787 // hydrolase activity // inferred from elec…	chr7:77200469-77214888 (+) // 99.37 // q11.23
212027_at	2.53416	1.34151	2.53416	up	RBM25	58517	0000381 // regulation of alternative mRNA splicing, via spliceosome // inferred from direct assay///0006397 // mRNA processing // inferred from electronic annotation///0008380 // RNA splicing // inferred from electronic annotation///0042981 // regulation of apoptotic process // inferred from direct assay	0005634 // nucleus // inferred from electronic annotation///0005654 // nucleoplasm // inferred from direct assay///0005681 // spliceosomal complex // not recorded///0005737 // cytoplasm // inferred from electronic annotation///0016607 // nuclear speck // inferred from direct assay	0000166 // nucleotide binding // inferred from electronic annotation///0003676 // nucleic acid binding // inferred from electronic annotation///0003723 // RNA binding // inferred from electronic annotation///0003729 // mRNA binding // inferred from direct assay///0005515 // protein binding // inferred from physical interaction///0044822 // poly(A) RNA binding // inferred from direct assay	chr14:73525239-73588842 (+) // 91.65 // q24.2
215588_x_at	2.08044	1.05689	2.08044	up	RIOK3	8780	0006468 // protein phosphorylation // inferred from electronic annotation///0007059 // chromosome segregation // traceable author statement///0016310 // phosphorylation // inferred from electronic annotation		0000166 // nucleotide binding // inferred from electronic annotation///0004674 // protein serine/threonine kinase activity // inferred from electronic annotation///0005515 // protein binding // inferred from physical interaction///0005524 // ATP binding // inferred from electronic annotation///0016301 // kinase activity // inferred from electronic annotation///0016740 // transferase activity // i…	chr18:21045342-21112403 (+) // 49.97 // q11.2
221989_at	2.4484	1.29184	2.4484	up	RPL10	6134	0000027 // ribosomal large subunit assembly // not recorded///0000184 // nuclear-transcribed mRNA catabolic process, nonsense-mediated decay // traceable author statement///0006412 // translation // not recorded///0006412 // translation // inferred by curator///0006412 // translation // non-traceable author statement///0006412 // translation // traceable author statement///0006413 // translationa…	0005622 // intracellular // inferred from electronic annotation///0005783 // endoplasmic reticulum // inferred from direct assay///0005829 // cytosol // traceable author statement///0005840 // ribosome // inferred from electronic annotation///0016020 // membrane // inferred from direct assay///0022625 // cytosolic large ribosomal subunit // inferred from direct assay///0030529 // ribonucleoprotei…	0003735 // structural constituent of ribosome // inferred from direct assay///0003735 // structural constituent of ribosome // non-traceable author statement///0005515 // protein binding // inferred from physical interaction///0044822 // poly(A) RNA binding // inferred from direct assay	chrX:153626743-153629254 (+) // 97.14 // q28
214041_x_at	2.28173	1.19013	2.28173	up	RPL37A	6168	0000184 // nuclear-transcribed mRNA catabolic process, nonsense-mediated decay // traceable author statement///0006412 // translation // non-traceable author statement///0006412 // translation // traceable author statement///0006413 // translational initiation // traceable author statement///0006414 // translational elongation // traceable author statement///0006415 // translational termination /…	0005634 // nucleus // inferred from direct assay///0005829 // cytosol // traceable author statement///0005925 // focal adhesion // inferred from direct assay///0022625 // cytosolic large ribosomal subunit // inferred from direct assay///0070062 // extracellular exosome // inferred from direct assay	0003735 // structural constituent of ribosome // non-traceable author statement///0005515 // protein binding // inferred from physical interaction///0044822 // poly(A) RNA binding // inferred from direct assay///0046872 // metal ion binding // inferred from electronic annotation	chr2:217366097-217366190 (-) // 48.94 // q35
215032_at	2.12721	1.08896	2.12721	up	RREB1	6239	0000122 // negative regulation of transcription from RNA polymerase II promoter // inferred from mutant phenotype///0006351 // transcription, DNA-templated // inferred from electronic annotation///0006355 // regulation of transcription, DNA-templated // traceable author statement///0006366 // transcription from RNA polymerase II promoter // traceable author statement///0007265 // Ras protein sign…	0005634 // nucleus // inferred from direct assay///0005634 // nucleus // traceable author statement///0005654 // nucleoplasm // inferred from direct assay///0005730 // nucleolus // inferred from direct assay///0005737 // cytoplasm // inferred from direct assay///0005737 // cytoplasm // traceable author statement///0016604 // nuclear body // traceable author statement///0016607 // nuclear speck //…	0000979 // RNA polymerase II core promoter sequence-specific DNA binding // inferred from mutant phenotype///0003676 // nucleic acid binding // inferred from electronic annotation///0003677 // DNA binding // inferred from electronic annotation///0003700 // transcription factor activity, sequence-specific DNA binding // not recorded///0046872 // metal ion binding // inferred from electronic annota…	chr6:7220744-7223042 (+) // 70.51 // p24.3
219957_at	2.90835	1.5402	2.90835	up	RUFY2	55680		0005634 // nucleus // inferred from electronic annotation	0046872 // metal ion binding // inferred from electronic annotation	chr10:70153520-70167034 (-) // 61.35 // q21.3
215760_s_at	2.2748	1.18574	2.2748	up	SBNO2	22904	0001503 // ossification // inferred from electronic annotation///0002281 // macrophage activation involved in immune response // inferred from mutant phenotype///0006351 // transcription, DNA-templated // inferred from electronic annotation///0006355 // regulation of transcription, DNA-templated // inferred from electronic annotation///0030154 // cell differentiation // inferred from electronic a…		0005515 // protein binding // inferred from electronic annotation	chr19:1108218-1132133 (-) // 96.44 // p13.3
214305_s_at	2.16676	1.11554	2.16676	up	SF3B1	23451	0000245 // spliceosomal complex assembly // not recorded///0000375 // RNA splicing, via transesterification reactions // non-traceable author statement///0000398 // mRNA splicing, via spliceosome // inferred by curator///0000398 // mRNA splicing, via spliceosome // inferred from direct assay///0000398 // mRNA splicing, via spliceosome // non-traceable author statement///0000398 // mRNA splicing, …	0000785 // chromatin // inferred from electronic annotation///0005634 // nucleus // inferred from direct assay///0005654 // nucleoplasm // inferred from direct assay///0005654 // nucleoplasm // traceable author statement///0005681 // spliceosomal complex // non-traceable author statement///0005686 // U2 snRNP // not recorded///0005686 // U2 snRNP // inferred from direct assay///0005689 // U12-typ…	0003682 // chromatin binding // inferred from electronic annotation///0003729 // mRNA binding // not recorded///0005488 // binding // inferred from electronic annotation///0005515 // protein binding // inferred from physical interaction///0044822 // poly(A) RNA binding // inferred from direct assay	chr2:198269863-198273209 (-) // 99.79 // q33.1
221768_at	2.43178	1.28201	2.43178	up	SFPQ	6421	0000122 // negative regulation of transcription from RNA polymerase II promoter // inferred from direct assay///0000122 // negative regulation of transcription from RNA polymerase II promoter // inferred from genetic interaction///0000122 // negative regulation of transcription from RNA polymerase II promoter // inferred from mutant phenotype///0000380 // alternative mRNA splicing, via spliceosom…	0000785 // chromatin // inferred from direct assay///0005634 // nucleus // inferred from direct assay///0005654 // nucleoplasm // inferred from direct assay///0005737 // cytoplasm // inferred from electronic annotation///0016363 // nuclear matrix // inferred from direct assay///0042382 // paraspeckles // inferred from direct assay///0090575 // RNA polymerase II transcription factor complex // inf…	0000166 // nucleotide binding // inferred from electronic annotation///0000976 // transcription regulatory region sequence-specific DNA binding // not recorded///0000976 // transcription regulatory region sequence-specific DNA binding // inferred from sequence or structural similarity///0000980 // RNA polymerase II distal enhancer sequence-specific DNA binding // inferred from sequence or structu…	chr1:35641981-35645390 (-) // 96.11 // p34.3
222088_s_at	2.38332	1.25298	2.38332	up	SLC2A14	6515	0005975 // carbohydrate metabolic process // traceable author statement///0006766 // vitamin metabolic process // traceable author statement///0006767 // water-soluble vitamin metabolic process // traceable author statement///0006810 // transport // inferred from electronic annotation///0007275 // multicellular organismal development // inferred from electronic annotation///0007283 // spermatogen…	0005634 // nucleus // inferred from direct assay///0005886 // plasma membrane // traceable author statement///0005887 // integral component of plasma membrane // inferred from mutant phenotype///0016020 // membrane // inferred from electronic annotation///0016021 // integral component of membrane // inferred from direct assay///0016021 // integral component of membrane // inferred from electronic…	0005215 // transporter activity // inferred from electronic annotation///0005351 // sugar:proton symporter activity // ---///0005355 // glucose transmembrane transporter activity // inferred from direct assay///0005355 // glucose transmembrane transporter activity // inferred from electronic annotation///0005536 // glucose binding // inferred from direct assay///0022857 // transmembrane transport…	chr12:7965107-7965839 (-) // 97.84 // p13.31///chr12:8071828-8072848 (-) // 92.32 // p13.31
202499_s_at	3.67659	1.87837	3.67659	up	SLC2A3	6515	0005975 // carbohydrate metabolic process // traceable author statement///0006766 // vitamin metabolic process // traceable author statement///0006767 // water-soluble vitamin metabolic process // traceable author statement///0006810 // transport // inferred from electronic annotation///0008643 // carbohydrate transport // inferred from electronic annotation///0008645 // hexose transport // trace…	0005886 // plasma membrane // traceable author statement///0005887 // integral component of plasma membrane // inferred from mutant phenotype///0016020 // membrane // inferred from electronic annotation///0016021 // integral component of membrane // inferred from direct assay///0070062 // extracellular exosome // inferred from direct assay	0005215 // transporter activity // inferred from electronic annotation///0005355 // glucose transmembrane transporter activity // inferred from direct assay///0005536 // glucose binding // inferred from direct assay///0022857 // transmembrane transporter activity // inferred from electronic annotation///0022891 // substrate-specific transmembrane transporter activity // inferred from electronic a…	chr12:8071826-8088871 (-) // 89.96 // p13.31
202498_s_at	2.02005	1.01439	2.02005	up	SLC2A3	6515	0005975 // carbohydrate metabolic process // traceable author statement///0006766 // vitamin metabolic process // traceable author statement///0006767 // water-soluble vitamin metabolic process // traceable author statement///0006810 // transport // inferred from electronic annotation///0008643 // carbohydrate transport // inferred from electronic annotation///0008645 // hexose transport // trace…	0005886 // plasma membrane // traceable author statement///0005887 // integral component of plasma membrane // inferred from mutant phenotype///0016020 // membrane // inferred from electronic annotation///0016021 // integral component of membrane // inferred from direct assay///0070062 // extracellular exosome // inferred from direct assay	0005215 // transporter activity // inferred from electronic annotation///0005351 // sugar:proton symporter activity // ---///0005355 // glucose transmembrane transporter activity // inferred from direct assay///0005536 // glucose binding // inferred from direct assay///0022857 // transmembrane transporter activity // inferred from electronic annotation///0022891 // substrate-specific transmembran…	chr12:8071825-8088871 (-) // 89.03 // p13.31
220796_x_at	2.53556	1.3423	2.53556	up	SLC35E1	79939	0006810 // transport // inferred from electronic annotation///0034219 // carbohydrate transmembrane transport // not recorded///0098656 // anion transmembrane transport // not recorded	0005783 // endoplasmic reticulum // not recorded///0016020 // membrane // inferred from electronic annotation///0016021 // integral component of membrane // inferred from electronic annotation	0015297 // antiporter activity // not recorded	chr19:16676163-16683020 (-) // 51.0 // p13.11
217248_s_at	2.06826	1.04842	2.06826	up	SLC7A8	23428	0003333 // amino acid transmembrane transport // not recorded///0006520 // cellular amino acid metabolic process // traceable author statement///0006810 // transport // traceable author statement///0006811 // ion transport // traceable author statement///0006865 // amino acid transport // inferred from direct assay///0006865 // amino acid transport // traceable author statement///0007596 // blood…	0005737 // cytoplasm // inferred from electronic annotation///0005886 // plasma membrane // inferred from direct assay///0005886 // plasma membrane // traceable author statement///0005887 // integral component of plasma membrane // traceable author statement///0016020 // membrane // inferred from electronic annotation///0016021 // integral component of membrane // inferred from electronic annotat…	0005515 // protein binding // inferred from physical interaction///0015101 // organic cation transmembrane transporter activity // inferred from direct assay///0015171 // amino acid transmembrane transporter activity // not recorded///0015171 // amino acid transmembrane transporter activity // inferred from direct assay///0015171 // amino acid transmembrane transporter activity // inferred from s…	chr14:23598932-23652399 (-) // 96.32 // q11.2
216604_s_at	2.09951	1.07006	2.09951	up	SLC7A8	23428	0003333 // amino acid transmembrane transport // not recorded///0006520 // cellular amino acid metabolic process // traceable author statement///0006810 // transport // traceable author statement///0006811 // ion transport // traceable author statement///0006865 // amino acid transport // inferred from direct assay///0006865 // amino acid transport // traceable author statement///0007596 // blood…	0005737 // cytoplasm // inferred from electronic annotation///0005886 // plasma membrane // inferred from direct assay///0005886 // plasma membrane // traceable author statement///0005887 // integral component of plasma membrane // traceable author statement///0016020 // membrane // inferred from electronic annotation///0016021 // integral component of membrane // inferred from electronic annotat…	0005515 // protein binding // inferred from physical interaction///0015101 // organic cation transmembrane transporter activity // inferred from direct assay///0015171 // amino acid transmembrane transporter activity // not recorded///0015171 // amino acid transmembrane transporter activity // inferred from direct assay///0015171 // amino acid transmembrane transporter activity // inferred from s…	chr14:23598932-23652346 (+) // 95.98 // q11.2
212257_s_at	2.62934	1.3947	2.62934	up	SMARCA2	6595	0000122 // negative regulation of transcription from RNA polymerase II promoter // traceable author statement///0006325 // chromatin organization // traceable author statement///0006338 // chromatin remodeling // inferred from mutant phenotype///0006338 // chromatin remodeling // traceable author statement///0006351 // transcription, DNA-templated // inferred from electronic annotation///0006355 …	0000790 // nuclear chromatin // inferred from direct assay///0005634 // nucleus // inferred from direct assay///0005654 // nucleoplasm // inferred from direct assay///0005654 // nucleoplasm // traceable author statement///0016514 // SWI/SNF complex // inferred from direct assay///0043231 // intracellular membrane-bounded organelle // inferred from direct assay///0045111 // intermediate filament c…	0000166 // nucleotide binding // inferred from electronic annotation///0001105 // RNA polymerase II transcription coactivator activity // inferred from direct assay///0003677 // DNA binding // inferred from electronic annotation///0003682 // chromatin binding // inferred from electronic annotation///0003713 // transcription coactivator activity // traceable author statement///0004386 // helicase …	chr9:2021944-2193624 (+) // 93.41 // p24.3
206360_s_at	2.05366	1.0382	2.05366	up	SOCS3	9021	0001666 // response to hypoxia // inferred from electronic annotation///0001932 // regulation of protein phosphorylation // inferred from electronic annotation///0006469 // negative regulation of protein kinase activity // traceable author statement///0007259 // JAK-STAT cascade // traceable author statement///0007568 // aging // inferred from electronic annotation///0009408 // response to heat /…	0005622 // intracellular // inferred from electronic annotation///0005737 // cytoplasm // inferred from electronic annotation///0005737 // cytoplasm // ---///0005829 // cytosol // traceable author statement	0004860 // protein kinase inhibitor activity // traceable author statement///0005515 // protein binding // inferred from physical interaction	chr17:76354432-76355282 (-) // 99.76 // q25.3
206359_at	2.69364	1.42956	2.69364	up	SOCS3	9021	0001666 // response to hypoxia // inferred from electronic annotation///0001932 // regulation of protein phosphorylation // inferred from electronic annotation///0006469 // negative regulation of protein kinase activity // traceable author statement///0007259 // JAK-STAT cascade // traceable author statement///0007568 // aging // inferred from electronic annotation///0009408 // response to heat /…	0005622 // intracellular // inferred from electronic annotation///0005737 // cytoplasm // ---///0005737 // cytoplasm // inferred from electronic annotation///0005829 // cytosol // traceable author statement	0004860 // protein kinase inhibitor activity // traceable author statement///0005515 // protein binding // inferred from physical interaction	chr17:76353006-76355282 (-) // 96.97 // q25.3
200671_s_at	2.21583	1.14785	2.21583	up	SPTBN1	6711	0000165 // MAPK cascade // traceable author statement///0000186 // activation of MAPKK activity // traceable author statement///0000281 // mitotic cytokinesis // inferred from mutant phenotype///0007009 // plasma membrane organization // inferred from mutant phenotype///0007173 // epidermal growth factor receptor signaling pathway // traceable author statement///0007182 // common-partner SMAD pro…	0005634 // nucleus // inferred from electronic annotation///0005730 // nucleolus // inferred from direct assay///0005737 // cytoplasm // inferred from direct assay///0005829 // cytosol // traceable author statement///0005856 // cytoskeleton // inferred from electronic annotation///0005886 // plasma membrane // inferred from electronic annotation///0008091 // spectrin // inferred from electronic a…	0003779 // actin binding // inferred from electronic annotation///0005200 // structural constituent of cytoskeleton // inferred from mutant phenotype///0005515 // protein binding // inferred from physical interaction///0005516 // calmodulin binding // inferred from electronic annotation///0005543 // phospholipid binding // inferred from electronic annotation///0030506 // ankyrin binding // inferr…	chr2:54753506-54896146 (+) // 95.89 // p16.2
200917_s_at	2.38439	1.25362	2.38439	up	SRPR	6734	0006412 // translation // traceable author statement///0006613 // cotranslational protein targeting to membrane // traceable author statement///0006614 // SRP-dependent cotranslational protein targeting to membrane // traceable author statement///0006810 // transport // inferred from electronic annotation///0006886 // intracellular protein transport // inferred from electronic annotation///000815…	0005783 // endoplasmic reticulum // traceable author statement///0005785 // signal recognition particle receptor complex // inferred from electronic annotation///0005789 // endoplasmic reticulum membrane // traceable author statement///0016020 // membrane // inferred from direct assay///0016021 // integral component of membrane // traceable author statement///0070062 // extracellular exosome // i…	0000166 // nucleotide binding // inferred from electronic annotation///0003924 // GTPase activity // inferred from electronic annotation///0005047 // signal recognition particle binding // inferred from electronic annotation///0005525 // GTP binding // inferred from electronic annotation///0044822 // poly(A) RNA binding // inferred from direct assay	chr11:126132829-126138809 (-) // 97.51 // q24.2
208610_s_at	3.4027	1.76668	3.4027	up	SRRM2	23524	0000398 // mRNA splicing, via spliceosome // inferred by curator///0006397 // mRNA processing // inferred from electronic annotation///0008380 // RNA splicing // inferred from electronic annotation	0005634 // nucleus // inferred from electronic annotation///0005654 // nucleoplasm // inferred from direct assay///0005681 // spliceosomal complex // inferred from electronic annotation///0015030 // Cajal body // inferred from direct assay///0016607 // nuclear speck // inferred from direct assay///0071013 // catalytic step 2 spliceosome // inferred from direct assay	0003723 // RNA binding // inferred from electronic annotation///0005515 // protein binding // inferred from electronic annotation///0044822 // poly(A) RNA binding // inferred from direct assay///0047485 // protein N-terminus binding // inferred from physical interaction///0070742 // C2H2 zinc finger domain binding // inferred from direct assay	chr16:2802653-2821409 (+) // 96.2 // p13.3
213649_at	2.38099	1.25156	2.38099	up	SRSF7	6432	0000398 // mRNA splicing, via spliceosome // traceable author statement///0006366 // transcription from RNA polymerase II promoter // traceable author statement///0006369 // termination of RNA polymerase II transcription // traceable author statement///0006397 // mRNA processing // traceable author statement///0006406 // mRNA export from nucleus // traceable author statement///0006810 // transpor…	0005634 // nucleus // traceable author statement///0005654 // nucleoplasm // inferred from direct assay///0005654 // nucleoplasm // traceable author statement///0005737 // cytoplasm // inferred from electronic annotation///0070062 // extracellular exosome // inferred from direct assay	0000166 // nucleotide binding // inferred from electronic annotation///0003676 // nucleic acid binding // inferred from electronic annotation///0003723 // RNA binding // inferred from electronic annotation///0005515 // protein binding // inferred from physical interaction///0008270 // zinc ion binding // inferred from electronic annotation///0044822 // poly(A) RNA binding // inferred from direct …	chr2:38972037-38978504 (-) // 96.15 // p22.1
221191_at	2.10984	1.07714	2.10984	up	STAG3L1	54441		0005634 // nucleus // inferred from electronic annotation	0005515 // protein binding // inferred from physical interaction	chr7:74994867-75019819 (+) // 67.8 // q11.23///chr7:72445075-72470038 (-) // 66.02 // q11.23
204597_x_at	2.1932	1.13304	2.1932	up	STC1	6781	0001503 // ossification // inferred from electronic annotation///0001886 // endothelial cell morphogenesis // inferred from direct assay///0003421 // growth plate cartilage axis specification // inferred from direct assay///0006874 // cellular calcium ion homeostasis // inferred from direct assay///0007566 // embryo implantation // inferred from electronic annotation///0010596 // negative regulat…	0005576 // extracellular region // inferred from electronic annotation///0005615 // extracellular space // inferred from electronic annotation///0005634 // nucleus // inferred from direct assay///0005737 // cytoplasm // inferred from direct assay///0016324 // apical plasma membrane // inferred from electronic annotation	0005179 // hormone activity // inferred from electronic annotation	chr8:23699433-23712320 (-) // 93.57 // p21.2
207334_s_at	2.74104	1.45472	2.74104	up	TGFBR2	7048	0001568 // blood vessel development // traceable author statement///0001569 // patterning of blood vessels // inferred from sequence or structural similarity///0001570 // vasculogenesis // inferred from sequence or structural similarity///0001701 // in utero embryonic development // inferred from electronic annotation///0002053 // positive regulation of mesenchymal cell proliferation // inferred …	0005737 // cytoplasm // inferred from electronic annotation///0005829 // cytosol // traceable author statement///0005886 // plasma membrane // traceable author statement///0005887 // integral component of plasma membrane // inferred from electronic annotation///0005901 // caveola // inferred from direct assay///0009897 // external side of plasma membrane // inferred from direct assay///0009986 //…	0000166 // nucleotide binding // inferred from electronic annotation///0004672 // protein kinase activity // inferred from electronic annotation///0004674 // protein serine/threonine kinase activity // inferred from electronic annotation///0004675 // transmembrane receptor protein serine/threonine kinase activity // inferred from direct assay///0004702 // receptor signaling protein serine/threoni…	chr3:30648037-30733143 (+) // 99.9 // p24.1
213986_s_at	3.94239	1.97907	3.94239	up	TMEM259	91304		0005737 // cytoplasm // inferred from electronic annotation///0005783 // endoplasmic reticulum // inferred from electronic annotation///0005789 // endoplasmic reticulum membrane // inferred from electronic annotation///0016020 // membrane // inferred from electronic annotation///0016021 // integral component of membrane // inferred from electronic annotation		chr19:1011172-1014303 (-) // 97.44 // p13.3
212574_x_at	2.45279	1.29443	2.45279	up	TMEM259	91304		0005737 // cytoplasm // inferred from electronic annotation///0005783 // endoplasmic reticulum // inferred from electronic annotation///0005789 // endoplasmic reticulum membrane // inferred from electronic annotation///0016020 // membrane // inferred from electronic annotation///0016021 // integral component of membrane // inferred from electronic annotation		chr19:1010066-1021248 (-) // 95.21 // p13.3
207730_x_at	2.69747	1.43161	2.69747	up	TNFAIP8L1	126282	0032007 // negative regulation of TOR signaling // not recorded///0032007 // negative regulation of TOR signaling // inferred from sequence or structural similarity	0005737 // cytoplasm // not recorded///0005737 // cytoplasm // inferred from sequence or structural similarity	0005515 // protein binding // inferred from physical interaction	chr19:4477051-5145589 (+) // 37.96 // p13.3
221829_s_at	2.05087	1.03623	2.05087	up	TNPO1	3842	0000059 // protein import into nucleus, docking // not recorded///0000060 // protein import into nucleus, translocation // traceable author statement///0006607 // NLS-bearing protein import into nucleus // not recorded///0006610 // ribosomal protein import into nucleus // not recorded///0006810 // transport // inferred from electronic annotation///0006886 // intracellular protein transport // inf…	0005622 // intracellular // inferred from electronic annotation///0005634 // nucleus // traceable author statement///0005737 // cytoplasm // traceable author statement///0005829 // cytosol // traceable author statement///0031965 // nuclear membrane // not recorded///0034399 // nuclear periphery // not recorded///0070062 // extracellular exosome // inferred from direct assay///0072372 // primary c…	0005488 // binding // inferred from electronic annotation///0005515 // protein binding // inferred from physical interaction///0008139 // nuclear localization sequence binding // traceable author statement///0008536 // Ran GTPase binding // inferred from electronic annotation///0008565 // protein transporter activity // not recorded///0044822 // poly(A) RNA binding // inferred from direct assay	chr5:72192882-72206464 (+) // 97.89 // q13.2
209226_s_at	2.07368	1.05219	2.07368	up	TNPO1	3842	0000059 // protein import into nucleus, docking // not recorded///0000060 // protein import into nucleus, translocation // traceable author statement///0006607 // NLS-bearing protein import into nucleus // not recorded///0006610 // ribosomal protein import into nucleus // not recorded///0006810 // transport // inferred from electronic annotation///0006886 // intracellular protein transport // inf…	0005622 // intracellular // inferred from electronic annotation///0005634 // nucleus // traceable author statement///0005737 // cytoplasm // traceable author statement///0005829 // cytosol // traceable author statement///0031965 // nuclear membrane // not recorded///0034399 // nuclear periphery // not recorded///0070062 // extracellular exosome // inferred from direct assay///0072372 // primary c…	0005488 // binding // inferred from electronic annotation///0005515 // protein binding // inferred from physical interaction///0008139 // nuclear localization sequence binding // traceable author statement///0008536 // Ran GTPase binding // inferred from electronic annotation///0008565 // protein transporter activity // not recorded///0044822 // poly(A) RNA binding // inferred from direct assay	chr5:72144022-72204669 (+) // 98.73 // q13.2
216339_s_at	4.257	2.08984	4.257	up	TNXA///TNXB	7146///7148	0006629 // lipid metabolic process // inferred from electronic annotation///0006631 // fatty acid metabolic process // inferred from electronic annotation///0006641 // triglyceride metabolic process // inferred from electronic annotation///0007155 // cell adhesion // inferred from sequence or structural similarity///0007160 // cell-matrix adhesion // inferred from electronic annotation///0016337 …	0005576 // extracellular region // inferred from electronic annotation///0005578 // proteinaceous extracellular matrix // non-traceable author statement///0005583 // fibrillar collagen trimer // inferred from direct assay///0005615 // extracellular space // inferred from direct assay///0005622 // intracellular // inferred from direct assay///0031012 // extracellular matrix // inferred from direct…	0005178 // integrin binding // inferred from sequence or structural similarity///0005201 // extracellular matrix structural constituent // non-traceable author statement///0005515 // protein binding // inferred from physical interaction///0005518 // collagen binding // inferred from electronic annotation///0008201 // heparin binding // inferred from sequence or structural similarity	chr6:31978533-31980250 (-) // 99.78 // p21.33///chr6:32011267-32013104 (-) // 99.78 // p21.33
208900_s_at	2.11484	1.08055	2.11484	up	TOP1	7150	0006260 // DNA replication // not recorded///0006265 // DNA topological change // not recorded///0006265 // DNA topological change // inferred from direct assay///0006338 // chromatin remodeling // not recorded///0006338 // chromatin remodeling // inferred from mutant phenotype///0007059 // chromosome segregation // not recorded///0007623 // circadian rhythm // inferred from expression pattern///…	0000228 // nuclear chromosome // inferred from direct assay///0000932 // cytoplasmic mRNA processing body // inferred from direct assay///0005634 // nucleus // inferred from direct assay///0005654 // nucleoplasm // inferred from direct assay///0005694 // chromosome // inferred from electronic annotation///0005730 // nucleolus // inferred from direct assay///0005737 // cytoplasm // inferred from e…	0001046 // core promoter sequence-specific DNA binding // inferred from direct assay///0003677 // DNA binding // inferred from direct assay///0003682 // chromatin binding // inferred from direct assay///0003916 // DNA topoisomerase activity // inferred from electronic annotation///0003917 // DNA topoisomerase type I activity // inferred from direct assay///0003917 // DNA topoisomerase type I acti…	chr20:39657462-39753124 (+) // 94.17 // q12
214196_s_at	2.11015	1.07735	2.11015	up	TPP1	1200	0006508 // proteolysis // inferred from mutant phenotype///0006629 // lipid metabolic process // traceable author statement///0007040 // lysosome organization // inferred from sequence or structural similarity///0007399 // nervous system development // inferred from mutant phenotype///0007417 // central nervous system development // not recorded///0030163 // protein catabolic process // non-trace…	0005739 // mitochondrion // inferred from electronic annotation///0005764 // lysosome // inferred from direct assay///0005764 // lysosome // inferred from mutant phenotype///0042470 // melanosome // inferred from electronic annotation///0043202 // lysosomal lumen // traceable author statement///0070062 // extracellular exosome // inferred from direct assay	0004175 // endopeptidase activity // inferred from direct assay///0004175 // endopeptidase activity // inferred from mutant phenotype///0004252 // serine-type endopeptidase activity // inferred from electronic annotation///0005515 // protein binding // inferred from physical interaction///0008233 // peptidase activity // inferred from mutant phenotype///0008236 // serine-type peptidase activity /…	chr11:6637759-6638272 (-) // 68.5 // p15.4
213593_s_at	2.1925	1.13258	2.1925	up	TRA2A	29896	0000398 // mRNA splicing, via spliceosome // inferred from direct assay///0006397 // mRNA processing // inferred from electronic annotation///0008380 // RNA splicing // inferred from electronic annotation	0005634 // nucleus // inferred from direct assay///0005730 // nucleolus // inferred from direct assay///0016020 // membrane // inferred from electronic annotation///0016021 // integral component of membrane // inferred from electronic annotation///0043231 // intracellular membrane-bounded organelle // inferred from direct assay	0000166 // nucleotide binding // inferred from electronic annotation///0003676 // nucleic acid binding // inferred from electronic annotation///0003723 // RNA binding // inferred from electronic annotation///0044822 // poly(A) RNA binding // inferred from direct assay	chr7:23570232-23571570 (-) // 99.25 // p15.3
210180_s_at	2.3725	1.24641	2.3725	up	TRA2B	6434	0000302 // response to reactive oxygen species // inferred from electronic annotation///0000375 // RNA splicing, via transesterification reactions // traceable author statement///0000381 // regulation of alternative mRNA splicing, via spliceosome // inferred from direct assay///0000398 // mRNA splicing, via spliceosome // inferred from direct assay///0006397 // mRNA processing // inferred from el…	0005634 // nucleus // inferred from direct assay	0000166 // nucleotide binding // inferred from electronic annotation///0003676 // nucleic acid binding // inferred from electronic annotation///0003723 // RNA binding // inferred from electronic annotation///0003729 // mRNA binding // inferred from direct assay///0005515 // protein binding // inferred from physical interaction///0044822 // poly(A) RNA binding // inferred from direct assay	chr3:185649547-185655801 (-) // 88.13 // q27.2
218155_x_at	2.2236	1.1529	2.2236	up	TSR1	55720	0042254 // ribosome biogenesis // inferred from electronic annotation///0042255 // ribosome assembly // inferred from sequence or structural similarity	0005634 // nucleus // inferred from electronic annotation///0005730 // nucleolus // inferred from sequence or structural similarity	0044822 // poly(A) RNA binding // inferred from direct assay	chr17:1905604-2240801 (-) // 89.35 // p13.3
201008_s_at	2.94685	1.55917	2.94685	up	TXNIP	10628	0000122 // negative regulation of transcription from RNA polymerase II promoter // inferred from electronic annotation///0006351 // transcription, DNA-templated // inferred from electronic annotation///0006355 // regulation of transcription, DNA-templated // inferred from electronic annotation///0006606 // protein import into nucleus // inferred from electronic annotation///0006979 // response to…	0005634 // nucleus // inferred from electronic annotation///0005737 // cytoplasm // inferred from direct assay///0005758 // mitochondrial intermembrane space // inferred from electronic annotation///0005829 // cytosol // traceable author statement	0004857 // enzyme inhibitor activity // inferred from electronic annotation///0005515 // protein binding // inferred from physical interaction///0031625 // ubiquitin protein ligase binding // inferred from physical interaction	chr1:145438489-145442626 (+) // 98.23 // q21.1
217497_at	3.31888	1.7307	3.31888	up	TYMP	1890	0000002 // mitochondrial genome maintenance // traceable author statement///0001525 // angiogenesis // inferred from electronic annotation///0001654 // eye development // inferred from mutant phenotype///0001701 // in utero embryonic development // inferred from electronic annotation///0003012 // muscle system process // inferred from electronic annotation///0006206 // pyrimidine nucleobase metab…	0005654 // nucleoplasm // inferred from direct assay///0005739 // mitochondrion // inferred from direct assay///0005739 // mitochondrion // inferred from electronic annotation///0005739 // mitochondrion // traceable author statement///0005743 // mitochondrial inner membrane // inferred from electronic annotation///0005759 // mitochondrial matrix // traceable author statement///0005829 // cytosol …	0004645 // phosphorylase activity // inferred from electronic annotation///0005161 // platelet-derived growth factor receptor binding // traceable author statement///0005507 // copper ion binding // inferred from electronic annotation///0005507 // copper ion binding // non-traceable author statement///0005515 // protein binding // inferred from physical interaction///0008083 // growth factor acti…	chr22:50966386-50967425 (-) // 66.22 // q13.33
218382_s_at	2.05708	1.0406	2.05708	up	U2AF2	11338	0000398 // mRNA splicing, via spliceosome // inferred by curator///0000398 // mRNA splicing, via spliceosome // inferred from direct assay///0000398 // mRNA splicing, via spliceosome // traceable author statement///0006366 // transcription from RNA polymerase II promoter // traceable author statement///0006369 // termination of RNA polymerase II transcription // traceable author statement///00063…	0000243 // commitment complex // not recorded///0000974 // Prp19 complex // inferred from direct assay///0005634 // nucleus // inferred from direct assay///0005654 // nucleoplasm // inferred from direct assay///0005654 // nucleoplasm // traceable author statement///0005681 // spliceosomal complex // inferred from direct assay///0016607 // nuclear speck // inferred from direct assay///0071004 // U…	0000166 // nucleotide binding // inferred from electronic annotation///0003676 // nucleic acid binding // inferred from electronic annotation///0003723 // RNA binding // inferred from electronic annotation///0005515 // protein binding // inferred from physical interaction///0008187 // poly-pyrimidine tract binding // not recorded///0019899 // enzyme binding // inferred from physical interaction//…	chr19:56166430-56185670 (+) // 99.71 // q13.42
212007_at	2.65806	1.41038	2.65806	up	UBXN4	23190	0006986 // response to unfolded protein // inferred from electronic annotation///0030433 // ER-associated ubiquitin-dependent protein catabolic process // inferred from mutant phenotype	0005634 // nucleus // inferred from electronic annotation///0005635 // nuclear envelope // inferred from electronic annotation///0005737 // cytoplasm // inferred from direct assay///0005783 // endoplasmic reticulum // inferred from direct assay///0005789 // endoplasmic reticulum membrane // inferred from electronic annotation///0016020 // membrane // inferred from electronic annotation	0005515 // protein binding // inferred from physical interaction	chr2:136499232-136542628 (+) // 83.75 // q21.3
207499_x_at	2.17411	1.12043	2.17411	up	UNC45A	55898	0007275 // multicellular organismal development // inferred from electronic annotation///0007517 // muscle organ development // inferred from electronic annotation///0030154 // cell differentiation // inferred from electronic annotation///0061077 // chaperone-mediated protein folding // inferred from electronic annotation	0005634 // nucleus // inferred from electronic annotation///0005737 // cytoplasm // inferred from electronic annotation///0048471 // perinuclear region of cytoplasm // inferred from electronic annotation	0005515 // protein binding // inferred from physical interaction///0051879 // Hsp90 protein binding // inferred from electronic annotation	chr15:91478539-91484206 (+) // 69.87 // q26.1
207365_x_at	2.22002	1.15057	2.22002	up	USP34	9736	0006508 // proteolysis // inferred from electronic annotation///0006511 // ubiquitin-dependent protein catabolic process // inferred from electronic annotation///0016055 // Wnt signaling pathway // inferred from electronic annotation///0016579 // protein deubiquitination // inferred from direct assay///0043161 // proteasome-mediated ubiquitin-dependent protein catabolic process // not recorded///…	0005634 // nucleus // not recorded///0005737 // cytoplasm // not recorded///0005829 // cytosol // traceable author statement	0004197 // cysteine-type endopeptidase activity // inferred from mutant phenotype///0004843 // ubiquitin-specific protease activity // inferred from direct assay///0005488 // binding // inferred from electronic annotation///0005515 // protein binding // inferred from physical interaction///0008233 // peptidase activity // inferred from electronic annotation///0008234 // cysteine-type peptidase ac…	chr2:61504389-61697989 (-) // 87.56 // p15
210512_s_at	2.87946	1.5258	2.87946	up	VEGFA	7422	0000122 // negative regulation of transcription from RNA polymerase II promoter // inferred from direct assay///0001525 // angiogenesis // inferred from direct assay///0001541 // ovarian follicle development // inferred from sequence or structural similarity///0001568 // blood vessel development // inferred from electronic annotation///0001569 // patterning of blood vessels // inferred from seque…	0005576 // extracellular region // traceable author statement///0005578 // proteinaceous extracellular matrix // non-traceable author statement///0005615 // extracellular space // inferred from direct assay///0005615 // extracellular space // inferred from sequence or structural similarity///0005737 // cytoplasm // inferred from direct assay///0009986 // cell surface // inferred from direct assay…	0001968 // fibronectin binding // inferred from direct assay///0005102 // receptor binding // inferred from electronic annotation///0005125 // cytokine activity // inferred from direct assay///0005125 // cytokine activity // inferred from sequence or structural similarity///0005161 // platelet-derived growth factor receptor binding // inferred from physical interaction///0005172 // vascular endot…	chr6:43738275-43754176 (+) // 91.54 // p21.1
214662_at	2.1096	1.07697	2.1096	up	WDR43	23160	0000003 // reproduction // not recorded///0000132 // establishment of mitotic spindle orientation // not recorded///0007097 // nuclear migration // not recorded///0031023 // microtubule organizing center organization // not recorded///0047496 // vesicle transport along microtubule // not recorded///2000574 // regulation of microtubule motor activity // not recorded	0000776 // kinetochore // not recorded///0005634 // nucleus // inferred from electronic annotation///0005730 // nucleolus // inferred from electronic annotation///0005813 // centrosome // not recorded///0005874 // microtubule // not recorded///0005875 // microtubule associated complex // not recorded///0005938 // cell cortex // not recorded	0005515 // protein binding // inferred from electronic annotation///0008017 // microtubule binding // not recorded///0044822 // poly(A) RNA binding // inferred from direct assay///0045502 // dynein binding // not recorded	chr2:29117555-29171085 (+) // 86.48 // p23.2
206169_x_at	2.82368	1.49758	2.82368	up	ZC3H7B	23264	0016032 // viral process // inferred from electronic annotation	0005634 // nucleus // inferred from electronic annotation	0005515 // protein binding // inferred from physical interaction///0044822 // poly(A) RNA binding // inferred from direct assay///0046872 // metal ion binding // inferred from electronic annotation	chr22:41697718-41732738 (+) // 65.5 // q13.2
201531_at	2.32864	1.21949	2.32864	up	ZFP36	7538	0000122 // negative regulation of transcription from RNA polymerase II promoter // inferred from mutant phenotype///0000288 // nuclear-transcribed mRNA catabolic process, deadenylation-dependent decay // inferred from direct assay///0000289 // nuclear-transcribed mRNA poly(A) tail shortening // inferred from mutant phenotype///0006357 // regulation of transcription from RNA polymerase II promoter…	0005634 // nucleus // inferred from direct assay///0005737 // cytoplasm // inferred from direct assay///0005829 // cytosol // inferred from direct assay///0005829 // cytosol // traceable author statement///0010494 // cytoplasmic stress granule // inferred from direct assay	0003677 // DNA binding // inferred from electronic annotation///0003727 // single-stranded RNA binding // traceable author statement///0003729 // mRNA binding // inferred from direct assay///0005515 // protein binding // inferred from physical interaction///0017091 // AU-rich element binding // inferred from direct assay///0017091 // AU-rich element binding // inferred from mutant phenotype///001…	chr19:39897486-39900045 (+) // 98.28 // q13.2
201367_s_at	3.25803	1.704	3.25803	up	ZFP36L2	678	0000288 // nuclear-transcribed mRNA catabolic process, deadenylation-dependent decay // inferred from electronic annotation///0006355 // regulation of transcription, DNA-templated // traceable author statement///0006402 // mRNA catabolic process // inferred from sequence or structural similarity///0008283 // cell proliferation // traceable author statement///0030097 // hemopoiesis // inferred fro…	0005634 // nucleus // inferred from sequence or structural similarity///0005737 // cytoplasm // inferred from sequence or structural similarity	0003677 // DNA binding // inferred from electronic annotation///0003700 // transcription factor activity, sequence-specific DNA binding // traceable author statement///0003723 // RNA binding // inferred from electronic annotation///0017091 // AU-rich element binding // inferred from direct assay///0035925 // mRNA 3'-UTR AU-rich region binding // inferred from electronic annotation///0044822 // po…	chr2:43449544-43453745 (-) // 90.57 // p21
214715_x_at	2.83028	1.50095	2.83028	up	ZNF160	90338	0006351 // transcription, DNA-templated // inferred from electronic annotation///0006355 // regulation of transcription, DNA-templated // inferred from electronic annotation///0030097 // hemopoiesis // non-traceable author statement	0005622 // intracellular // inferred from electronic annotation///0005634 // nucleus // inferred from electronic annotation	0003676 // nucleic acid binding // inferred from electronic annotation///0003677 // DNA binding // inferred from electronic annotation///0046872 // metal ion binding // inferred from electronic annotation	chr19:53541562-53579058 (-) // 72.53 // q13.41
215978_x_at	2.66599	1.41467	2.66599	up	ZNF721	170960	0006351 // transcription, DNA-templated // inferred from electronic annotation///0006355 // regulation of transcription, DNA-templated // inferred from electronic annotation	0005634 // nucleus // inferred from electronic annotation	0003676 // nucleic acid binding // inferred from electronic annotation///0003677 // DNA binding // inferred from electronic annotation///0046872 // metal ion binding // inferred from electronic annotation	chr4:480426-492945 (+) // 27.8 // p16.3
