# Supplementary material for: Identification of key genes in rheumatoid arthritis and osteoarthritis based on bioinformatics analysis
Source: Medicine (Baltimore). 2018 Jun 1;97(22):e10997. doi: 10.1097/MD.0000000000010997 (PMC6392928; doi:10.1097/MD.0000000000010997)
Supplement: Supplemental Digital Content [file medi-97-e10997-s003.xls]

## Sheet: Sheet1
Supplementary Excel list 3. DEGs between RA vs. OA samples
CCL5
CCL18
WARS
SDC1
SFRP1
SFRP1
ARL4C
ARL4C
ARL4C
GBP1
GBP1
TAP1
SPOCK1
SERPINA3
SLC2A3
SERPINE1
TNFAIP3
TNFAIP3
IGFBP2
SYNE2
SERPINA1
FAH
RGS1
C7
LOXL2
STMN2
STMN2
SLPI
APOE
IGFBP5
SEMA4D
TMOD1
TMOD1
TPD52L1
IL32
CXCL9
CA12
IL2RG
GCH1
PPP1R3C
GAS1
CXCL10
IRF4
CCL5
WIF1
NAP1L3
IL11RA
THBS4
GCHFR
TNFRSF11B
ENPP1
UST
TRIL
ANOS1
ACAP1
CXCL13
ITGBL1
SCRG1
DNASE1L3
LAMP3
RASGRP1
MEOX1
CPA3
ADGRB3
LY75
BCL2A1
TPSAB1///TPSB2
CD38
SDS
CD8A
IL7R
GABBR1///UBD
NELL1
ADAMDEC1
MAB21L1///MIR548F5
ADORA3
SLAMF1
CRLF1
ZIC1
EPYC
LTC4S
AIM2
AKR1B10
PTP4A3
HPGDS
SEMA3A
TPSAB1///TPSB2
TFRC
PCSK6
ATP2A3
TPSAB1
PRKCB
LOC102724428///SIK1
PDE1A
C4A///C4B///C4B_2
PITX1
TFRC
CLU
CLU
SLC39A8
IGHM
DUSP5
PTN
PTN
CYTIP
CES1///CES1P1
PRKCB
HLA-DRB4
HLA-DQB1
CCL18
STAT1
OLR1
TPSAB1///TPSB2
CXCL11
MAB21L2
TPD52L1
BIRC3
SGCA
CXCL11
TCEAL2
ITK
FCER1A
PTN
IGFBP5
IGFBP5
SEL1L3
SEL1L3
MFAP4
CA12
HOXA10-HOXA9///HOXA9
TPSAB1///TPSB2
CA12
TPSAB1///TPSB2
RGS1
TPSAB1///TPSB2
CXCR4
PNMAL1
HOXC10
RBP4
TMEM100
SLAMF8
SLAMF8
SCARA3
MREG
TREM2
NDNF
TRHDE
ANKH
GPR88
PLA2G2D
PDZRN4
APOLD1
CRISPLD2
LEF1
IL21R
N4BP2L2
CLU
IL27RA
SLC2A14///SLC2A3
